# Supplementary material for: (E)-3-Amino-4-(2-phenyl­hydrazinyl­idene)-1H-pyrazol-5(4H)-one
Source: Acta Crystallogr Sect E Struct Rep Online. 2013 Jan 4;69(Pt 2):o187. doi: 10.1107/S1600536812050854 (PMC3569249; doi:10.1107/S1600536812050854)
Supplement: Supplementary file 1 [file e-69-0o187-sup1.cif]

##############################################################################
#                                                                            #
# This CIF contains the data in a paper accepted for publication in          #
# Acta Crystallographica Section E. It conforms to the requirements of       #
# Notes for Authors for Acta Crystallographica Section E, and has been       #
# peer reviewed under the auspices of the IUCr Commission on Journals.       #
#                                                                            #
# Full details of the Crystallographic Information File format               #
# are given in the paper "The Crystallographic Information File (CIF):       #
# a New Standard Archive File for Crystallography" by S. R. Hall, F. H.      #
# Allen and I. D. Brown [Acta Cryst. (1991), A47, 655-685].                  #
#                                                                            #
# The current version of the core CIF dictionary is obtainable from          #
# ftp://ftp.iucr.org/pub/cif_core.dic.                                       #
#                                                                            #
# Software is freely available for graphical display of the structure(s)     #
# in this CIF. For information consult the CIF software page                 #
# http://www.iucr.org/resources/cif/software.                                #
#                                                                            #
# This file may be used for bona fide research purposes within the           #
# scientific community so long as proper attribution is given to the journal # 
# article from which it was obtained.                                        #
#                                                                            #
##############################################################################
data_I
_audit_creation_method     SHELXL-97
_chemical_name_systematic
;
(<i>E</i>)-3-Amino-4-(2-phenylhydrazinylidene)-1<i>H</i>-
pyrazol-5(4<i>H</i>)-one
;
_chemical_name_common     ?
_chemical_formula_moiety     'C9 H9 N5 O'
_chemical_formula_sum     'C9 H9 N5 O'
_chemical_formula_iupac     'C9 H9 N5 O'
_chemical_formula_weight     203.21
_chemical_melting_point     518
_symmetry_cell_setting     monoclinic
_symmetry_space_group_name_H-M     'P 21/c'
_symmetry_space_group_name_Hall     '-P 2ybc'
loop_
    _symmetry_equiv_pos_as_xyz
    'x, y, z'
    '-x, y+1/2, -z+1/2'
    '-x, -y, -z'
    'x, -y-1/2, z-1/2'
_cell_length_a     6.7380(2)
_cell_length_b     13.4310(4)
_cell_length_c     10.4563(3)
_cell_angle_alpha     90.00
_cell_angle_beta     103.094(3)
_cell_angle_gamma     90.00
_cell_volume     921.67(5)
_cell_formula_units_Z     4
_cell_measurement_reflns_used     18413
_cell_measurement_theta_min     3.2878
_cell_measurement_theta_max     75.6298
_cell_measurement_temperature     100(2)
_exptl_crystal_description     tablet
_exptl_crystal_colour     orange-brown
_exptl_crystal_size_max     0.15
_exptl_crystal_size_mid     0.10
_exptl_crystal_size_min     0.03
_exptl_crystal_density_diffrn     1.464
_exptl_crystal_density_meas     ?
_exptl_crystal_density_method     'not measured'
_exptl_crystal_F_000     424
_exptl_absorpt_coefficient_mu     0.861
_exptl_absorpt_correction_type     multi-scan
_exptl_absorpt_process_details
;
(CrysAlis PRO; Oxford Diffraction, 2009)
;
_exptl_absorpt_correction_T_min     0.66760
_exptl_absorpt_correction_T_max     1.00000
_exptl_special_details
;
;
_diffrn_ambient_temperature     100(2)
_diffrn_radiation_type     CuK\a
_diffrn_radiation_wavelength     1.54184
_diffrn_radiation_source     'Nova (Cu) X-ray Source'
_diffrn_radiation_monochromator     mirror
_diffrn_measurement_device_type     'Oxford Diffraction Xcalibur (Atlas, Nova)'
_diffrn_measurement_method     \w-scan
_diffrn_detector_area_resol_mean     10.3543
_diffrn_reflns_number     26682
_diffrn_reflns_av_R_equivalents     0.0290
_diffrn_reflns_av_sigmaI/netI     0.0091
_diffrn_reflns_theta_min     5.45
_diffrn_reflns_theta_max     75.82
_diffrn_reflns_theta_full     75.00
_diffrn_measured_fraction_theta_max     0.997
_diffrn_measured_fraction_theta_full     1.000
_diffrn_reflns_limit_h_min     -8
_diffrn_reflns_limit_h_max     8
_diffrn_reflns_limit_k_min     -16
_diffrn_reflns_limit_k_max     16
_diffrn_reflns_limit_l_min     -13
_diffrn_reflns_limit_l_max     13
_diffrn_standards_number     ?
_diffrn_standards_interval_count     ?
_diffrn_standards_interval_time     ?
_diffrn_standards_decay_%     ?
_refine_special_details
;
Refinement of <i>F</i>^2^ against ALL reflections. The weighted <i>R</i>-factor
<i>wR</i> and goodness of fit <i>S</i> are based on <i>F</i>^2^, conventional
<i>R</i>-factors <i>R</i> are based on <i>F</i>, with <i>F</i> set to zero for
negative <i>F</i>^2^. The threshold expression of <i>F</i>^2^ >
\s(<i>F</i>^2^) is used only for calculating <i>R</i>-factors(gt) <i>etc</i>.
and is not relevant to the choice of reflections for refinement.
<i>R</i>-factors based on <i>F</i>^2^ are statistically about twice as large
as those based on <i>F</i>, and <i>R</i>- factors based on ALL data will be
even larger.
;
_reflns_number_total     1914
_reflns_number_gt     1807
_reflns_threshold_expression     I>2\s(I)
_refine_ls_structure_factor_coef     Fsqd
_refine_ls_matrix_type     full
_refine_ls_R_factor_all     0.0338
_refine_ls_R_factor_gt     0.0323
_refine_ls_wR_factor_gt     0.0858
_refine_ls_wR_factor_ref     0.0873
_refine_ls_goodness_of_fit_ref     1.052
_refine_ls_restrained_S_all     1.052
_refine_ls_number_reflns     1914
_refine_ls_number_parameters     152
_refine_ls_number_restraints     0
_refine_ls_hydrogen_treatment     mixed
_refine_ls_weighting_scheme     calc
_refine_ls_weighting_details
              'w=1/[\s^2^(Fo^2^)+(0.0473P)^2^+0.2869P] where P=(Fo^2^+2Fc^2^)/3'
_atom_sites_solution_hydrogens     geom
_atom_sites_solution_primary     direct
_atom_sites_solution_secondary     difmap
_refine_ls_shift/su_max     0.000
_refine_ls_shift/su_mean     0.000
_refine_diff_density_max     0.166
_refine_diff_density_min     -0.258
_refine_ls_extinction_method     none
_refine_ls_extinction_coef     ?
loop_
    _atom_type_symbol
    _atom_type_description
    _atom_type_scat_dispersion_real
    _atom_type_scat_dispersion_imag
    _atom_type_scat_source
    'C' 'C' 0.0181 0.0091
                         'International Tables Vol C Tables 4.2.6.8 and 6.1.1.4'
    'H' 'H' 0.0000 0.0000
                         'International Tables Vol C Tables 4.2.6.8 and 6.1.1.4'
    'N' 'N' 0.0311 0.0180
                         'International Tables Vol C Tables 4.2.6.8 and 6.1.1.4'
    'O' 'O' 0.0492 0.0322
                         'International Tables Vol C Tables 4.2.6.8 and 6.1.1.4'
_computing_data_collection
;
CrysAlis PRO (Oxford Diffraction, 2009)
;
_computing_cell_refinement
;
CrysAlis PRO (Oxford Diffraction, 2009)
;
_computing_data_reduction
;
CrysAlis PRO (Oxford Diffraction, 2009)
;
_computing_structure_solution     'SHELXS97 (Sheldrick, 2008)'
_computing_structure_refinement     'SHELXL97 (Sheldrick, 2008)'
_computing_molecular_graphics     'XP in SHELXTL (Sheldrick, 2008)'
_computing_publication_material     'SHELXL97 (Sheldrick, 2008)'
loop_
    _atom_site_type_symbol
    _atom_site_label
    _atom_site_fract_x
    _atom_site_fract_y
    _atom_site_fract_z
    _atom_site_U_iso_or_equiv
    _atom_site_adp_type
    _atom_site_calc_flag
    _atom_site_refinement_flags
    _atom_site_occupancy
    _atom_site_symmetry_multiplicity
    _atom_site_disorder_assembly
    _atom_site_disorder_group
    O O1 0.09284(11) 0.44649(5) 0.17545(7) 0.02234(19) Uani d . 1 1 . .
    N N1 0.06030(14) 0.60858(6) 0.09217(8) 0.0210(2) Uani d . 1 1 . .
    H H01 0.008(2) 0.5972(11) 0.0053(16) 0.036(4) Uiso d . 1 1 . .
    N N2 0.08679(13) 0.70841(6) 0.13887(8) 0.0210(2) Uani d . 1 1 . .
    C C3 0.15061(15) 0.70044(7) 0.26628(10) 0.0188(2) Uani d . 1 1 . .
    C C4 0.16773(15) 0.59729(7) 0.30772(10) 0.0182(2) Uani d . 1 1 . .
    C C5 0.10365(15) 0.53946(8) 0.18664(9) 0.0190(2) Uani d . 1 1 . .
    N N3 0.19896(14) 0.77858(7) 0.35089(9) 0.0230(2) Uani d . 1 1 . .
    H H03B 0.202(2) 0.7633(12) 0.4385(16) 0.041(4) Uiso d . 1 1 . .
    H H03A 0.135(2) 0.8364(12) 0.3206(15) 0.036(4) Uiso d . 1 1 . .
    N N4 0.22316(12) 0.56774(6) 0.42917(8) 0.0180(2) Uani d . 1 1 . .
    N N5 0.22648(13) 0.47167(6) 0.45303(8) 0.0193(2) Uani d . 1 1 . .
    H H05 0.189(2) 0.4280(12) 0.3870(15) 0.034(4) Uiso d . 1 1 . .
    C C11 0.28700(14) 0.43692(8) 0.58298(10) 0.0190(2) Uani d . 1 1 . .
    C C12 0.28637(16) 0.33470(8) 0.60446(11) 0.0229(2) Uani d . 1 1 . .
    H H12 0.2442 0.2901 0.5329 0.028 Uiso calc R 1 1 . .
    C C13 0.34813(16) 0.29858(8) 0.73178(11) 0.0268(3) Uani d . 1 1 . .
    H H13 0.3487 0.2289 0.7473 0.032 Uiso calc R 1 1 . .
    C C14 0.40897(16) 0.36360(9) 0.83626(11) 0.0283(3) Uani d . 1 1 . .
    H H14 0.4516 0.3386 0.9232 0.034 Uiso calc R 1 1 . .
    C C15 0.40732(17) 0.46548(9) 0.81331(10) 0.0271(3) Uani d . 1 1 . .
    H H15 0.4484 0.5099 0.8851 0.033 Uiso calc R 1 1 . .
    C C16 0.34645(16) 0.50330(8) 0.68682(10) 0.0223(2) Uani d . 1 1 . .
    H H16 0.3454 0.5730 0.6715 0.027 Uiso calc R 1 1 . .
loop_
    _atom_site_aniso_label
    _atom_site_aniso_U_11
    _atom_site_aniso_U_22
    _atom_site_aniso_U_33
    _atom_site_aniso_U_12
    _atom_site_aniso_U_13
    _atom_site_aniso_U_23
    O1 0.0293(4) 0.0182(4) 0.0181(4) -0.0032(3) 0.0024(3) -0.0003(3)
    N1 0.0273(5) 0.0194(4) 0.0149(4) -0.0021(3) 0.0018(3) 0.0002(3)
    N2 0.0249(4) 0.0182(4) 0.0193(4) -0.0005(3) 0.0038(3) 0.0006(3)
    C3 0.0188(5) 0.0190(5) 0.0189(5) 0.0015(4) 0.0045(4) 0.0008(4)
    C4 0.0188(5) 0.0189(5) 0.0166(5) 0.0006(4) 0.0036(4) -0.0002(4)
    C5 0.0199(5) 0.0205(5) 0.0164(5) -0.0012(4) 0.0038(4) 0.0008(4)
    N3 0.0310(5) 0.0173(4) 0.0199(4) 0.0032(4) 0.0042(4) -0.0004(3)
    N4 0.0190(4) 0.0179(4) 0.0172(4) 0.0019(3) 0.0042(3) 0.0012(3)
    N5 0.0237(4) 0.0178(4) 0.0155(4) 0.0001(3) 0.0028(3) -0.0002(3)
    C11 0.0170(4) 0.0228(5) 0.0170(5) 0.0015(4) 0.0039(4) 0.0034(4)
    C12 0.0216(5) 0.0225(5) 0.0246(5) 0.0002(4) 0.0049(4) 0.0016(4)
    C13 0.0229(5) 0.0262(6) 0.0316(6) 0.0021(4) 0.0071(4) 0.0107(4)
    C14 0.0239(5) 0.0384(7) 0.0220(5) 0.0025(5) 0.0040(4) 0.0111(5)
    C15 0.0272(5) 0.0360(6) 0.0175(5) -0.0002(5) 0.0034(4) 0.0008(4)
    C16 0.0238(5) 0.0242(5) 0.0188(5) 0.0006(4) 0.0045(4) 0.0010(4)
_geom_special_details
;
All e.s.d.'s (except the e.s.d. in the dihedral angle between two l.s. planes)
are estimated using the full covariance matrix. The cell e.s.d.'s are taken
into account individually in the estimation of e.s.d.'s in distances, angles
and torsion angles; correlations between e.s.d.'s in cell parameters are only
used when they are defined by crystal symmetry. An approximate (isotropic)
treatment of cell e.s.d.'s is used for estimating e.s.d.'s involving l.s.
planes.
Least-squares planes (<i>x</i>,<i>y</i>,<i>z</i> in crystal coordinates) and
deviations from them (* indicates atom used to define plane)
- 6.7047 (0.0004) <i>x</i> + 0.5009 (0.0024) <i>y</i> + 3.2946 (0.0013)
<i>z</i> = 0.2057 (0.0017)
* -0.0265 (0.0007) O1 * -0.0015 (0.0008) N1 * 0.0248 (0.0008) N2 * 0.0064
(0.0007) N3 * -0.0035 (0.0008) N4 * 0.0047 (0.0008) N5 * 0.0127 (0.0009) C3 *
-0.0173 (0.0009) C4 * -0.0155 (0.0009) C5 * 0.0096 (0.0009) C11 * 0.0334
(0.0009) C12 * 0.0207 (0.0009) C13 * -0.0104 (0.0009) C14 * -0.0239 (0.0009)
C15 * -0.0136 (0.0009) C16 0.3618 (0.0145) H03A 0.2676 (0.0152) H03B
Rms deviation of fitted atoms = 0.0175
;
loop_
    _geom_bond_atom_site_label_1
    _geom_bond_atom_site_label_2
    _geom_bond_site_symmetry_2
    _geom_bond_distance
    _geom_bond_publ_flag
    O1 C5 . 1.2548(13) ?
    N1 C5 . 1.3387(13) ?
    N1 N2 . 1.4242(12) ?
    N2 C3 . 1.3083(13) ?
    C3 N3 . 1.3637(13) ?
    C3 C4 . 1.4484(13) ?
    C4 N4 . 1.3019(13) ?
    C4 C5 . 1.4645(13) ?
    N4 N5 . 1.3134(12) ?
    N5 C11 . 1.4069(13) ?
    C11 C12 . 1.3914(15) ?
    C11 C16 . 1.3918(15) ?
    C12 C13 . 1.3892(15) ?
    C13 C14 . 1.3861(17) ?
    C14 C15 . 1.3890(17) ?
    C15 C16 . 1.3891(15) ?
    N1 H01 . 0.909(16) ?
    N3 H03B . 0.934(17) ?
    N3 H03A . 0.908(16) ?
    N5 H05 . 0.897(16) ?
    C12 H12 . 0.9500 ?
    C13 H13 . 0.9500 ?
    C14 H14 . 0.9500 ?
    C15 H15 . 0.9500 ?
    C16 H16 . 0.9500 ?
loop_
    _geom_angle_atom_site_label_1
    _geom_angle_atom_site_label_2
    _geom_angle_atom_site_label_3
    _geom_angle_site_symmetry_1
    _geom_angle_site_symmetry_3
    _geom_angle
    _geom_angle_publ_flag
    C5 N1 N2 . . 114.23(8) ?
    C3 N2 N1 . . 105.00(8) ?
    N2 C3 N3 . . 124.94(9) ?
    N2 C3 C4 . . 111.62(9) ?
    N3 C3 C4 . . 123.43(9) ?
    N4 C4 C3 . . 124.69(9) ?
    N4 C4 C5 . . 130.16(9) ?
    C3 C4 C5 . . 105.11(8) ?
    O1 C5 N1 . . 128.54(9) ?
    O1 C5 C4 . . 127.43(9) ?
    N1 C5 C4 . . 104.03(9) ?
    C4 N4 N5 . . 118.26(9) ?
    N4 N5 C11 . . 119.87(8) ?
    C12 C11 C16 . . 121.13(9) ?
    C12 C11 N5 . . 118.19(9) ?
    C16 C11 N5 . . 120.67(9) ?
    C13 C12 C11 . . 119.21(10) ?
    C14 C13 C12 . . 120.42(10) ?
    C13 C14 C15 . . 119.68(10) ?
    C14 C15 C16 . . 120.92(10) ?
    C15 C16 C11 . . 118.64(10) ?
    C5 N1 H01 . . 126.2(10) ?
    N2 N1 H01 . . 119.4(10) ?
    C3 N3 H03B . . 114.5(10) ?
    C3 N3 H03A . . 114.0(9) ?
    H03B N3 H03A . . 115.7(14) ?
    N4 N5 H05 . . 120.4(10) ?
    C11 N5 H05 . . 119.7(10) ?
    C13 C12 H12 . . 120.4 ?
    C11 C12 H12 . . 120.4 ?
    C14 C13 H13 . . 119.8 ?
    C12 C13 H13 . . 119.8 ?
    C13 C14 H14 . . 120.2 ?
    C15 C14 H14 . . 120.2 ?
    C14 C15 H15 . . 119.5 ?
    C16 C15 H15 . . 119.5 ?
    C15 C16 H16 . . 120.7 ?
    C11 C16 H16 . . 120.7 ?
loop_
    _geom_torsion_atom_site_label_1
    _geom_torsion_atom_site_label_2
    _geom_torsion_atom_site_label_3
    _geom_torsion_atom_site_label_4
    _geom_torsion_site_symmetry_1
    _geom_torsion_site_symmetry_2
    _geom_torsion_site_symmetry_3
    _geom_torsion_site_symmetry_4
    _geom_torsion
    _geom_torsion_publ_flag
    C5 N1 N2 C3 . . . . 0.65(12) ?
    N1 N2 C3 N3 . . . . 178.81(9) ?
    N1 N2 C3 C4 . . . . -0.17(11) ?
    N2 C3 C4 N4 . . . . -178.34(9) ?
    N3 C3 C4 N4 . . . . 2.66(16) ?
    N2 C3 C4 C5 . . . . -0.29(12) ?
    N3 C3 C4 C5 . . . . -179.29(9) ?
    N2 N1 C5 O1 . . . . 179.27(9) ?
    N2 N1 C5 C4 . . . . -0.81(11) ?
    N4 C4 C5 O1 . . . . -1.54(18) ?
    C3 C4 C5 O1 . . . . -179.44(10) ?
    N4 C4 C5 N1 . . . . 178.55(10) ?
    C3 C4 C5 N1 . . . . 0.65(10) ?
    C3 C4 N4 N5 . . . . 178.06(9) ?
    C5 C4 N4 N5 . . . . 0.52(16) ?
    C4 N4 N5 C11 . . . . 179.53(9) ?
    N4 N5 C11 C12 . . . . 179.30(8) ?
    N4 N5 C11 C16 . . . . -0.93(14) ?
    C16 C11 C12 C13 . . . . -0.62(15) ?
    N5 C11 C12 C13 . . . . 179.15(9) ?
    C11 C12 C13 C14 . . . . 0.23(16) ?
    C12 C13 C14 C15 . . . . 0.24(16) ?
    C13 C14 C15 C16 . . . . -0.33(17) ?
    C14 C15 C16 C11 . . . . -0.05(16) ?
    C12 C11 C16 C15 . . . . 0.53(15) ?
    N5 C11 C16 C15 . . . . -179.24(9) ?
loop_
    _geom_hbond_atom_site_label_D
    _geom_hbond_atom_site_label_H
    _geom_hbond_atom_site_label_A
    _geom_hbond_site_symmetry_A
    _geom_hbond_distance_DH
    _geom_hbond_distance_HA
    _geom_hbond_distance_DA
    _geom_hbond_angle_DHA
    N1 H01 O1 3_565 0.909(16) 1.949(16) 2.8521(11) 172.0(14)
    N3 H03B N2 4_576 0.934(17) 2.424(16) 3.2711(12) 150.8(13)
    N3 H03A O1 2 0.908(16) 2.141(15) 2.9635(11) 150.2(13)
    N3 H03B N1 4_576 0.934(17) 2.674(16) 3.2562(13) 121.1(12)
    N5 H05 O1 . 0.897(16) 2.174(16) 2.8575(11) 132.5(13)
_iucr_refine_instructions_details
;
TITL elgh in P2(1)/c
CELL 1.54184   6.737968  13.431049  10.456295  90.0000 103.0940  90.0000
ZERR    4.00   0.0002   0.0004   0.0003   0.0000   0.003   0.0000
LATT  1
SYMM -x, y+1/2,-z+1/2
SFAC C H N O
UNIT 36 36 20 4
SIZE 0.15 0.1 0.03
TEMP -173
L.S. 4
FMAP 2
PLAN 10
ACTA 150
CONF
EQIV $1 -x, -y+1, -z
EQIV $2 x, -y+3/2, z+1/2
EQIV $3 -x, y+1/2, -z+1/2
HTAB N1 O1_$1
HTAB N3 N2_$2
HTAB N3 N1_$2
HTAB N3 O1_$3
HTAB N5 O1
MPLA O1 N1 N2 N3 N4 N5 C3 C4 C5 C11 C12 C13 C14 C15 C16 15 H03a H03b
WGHT    0.047300    0.286900
FVAR       5.50109
O1    4    0.092843    0.446490    0.175451    11.00000    0.02932    0.01823 =
         0.01807   -0.00031    0.00241   -0.00318
N1    3    0.060299    0.608581    0.092172    11.00000    0.02734    0.01939 =
         0.01485    0.00024    0.00176   -0.00207
H01   2    0.008312    0.597194    0.005310    11.00000    0.03588
N2    3    0.086788    0.708407    0.138871    11.00000    0.02486    0.01819 =
         0.01926    0.00061    0.00382   -0.00052
C3    1    0.150609    0.700439    0.266282    11.00000    0.01878    0.01897 =
         0.01887    0.00084    0.00454    0.00148
C4    1    0.167733    0.597287    0.307717    11.00000    0.01876    0.01893 =
         0.01660   -0.00015    0.00358    0.00057
C5    1    0.103647    0.539464    0.186636    11.00000    0.01992    0.02052 =
         0.01640    0.00079    0.00383   -0.00117
N3    3    0.198960    0.778578    0.350894    11.00000    0.03103    0.01729 =
         0.01995   -0.00041    0.00424    0.00317
H03B  2    0.201893    0.763256    0.438465    11.00000    0.04118
H03A  2    0.135379    0.836366    0.320590    11.00000    0.03577
N4    3    0.223157    0.567738    0.429171    11.00000    0.01901    0.01790 =
         0.01720    0.00124    0.00422    0.00189
N5    3    0.226475    0.471674    0.453028    11.00000    0.02370    0.01776 =
         0.01552   -0.00021    0.00280    0.00012
H05   2    0.189075    0.428043    0.387014    11.00000    0.03432
C11   1    0.286998    0.436922    0.582977    11.00000    0.01702    0.02282 =
         0.01701    0.00336    0.00386    0.00154
C12   1    0.286374    0.334698    0.604457    11.00000    0.02157    0.02248 =
         0.02457    0.00159    0.00489    0.00018
AFIX  43
H12   2    0.244213    0.290130    0.532904    11.00000   -1.20000
AFIX   0
C13   1    0.348135    0.298582    0.731779    11.00000    0.02291    0.02625 =
         0.03158    0.01072    0.00707    0.00209
AFIX  43
H13   2    0.348679    0.228885    0.747334    11.00000   -1.20000
AFIX   0
C14   1    0.408966    0.363596    0.836261    11.00000    0.02391    0.03845 =
         0.02202    0.01110    0.00403    0.00251
AFIX  43
H14   2    0.451582    0.338590    0.923151    11.00000   -1.20000
AFIX   0
C15   1    0.407316    0.465485    0.813306    11.00000    0.02716    0.03597 =
         0.01751    0.00084    0.00340   -0.00017
AFIX  43
H15   2    0.448385    0.509930    0.885111    11.00000   -1.20000
AFIX   0
C16   1    0.346450    0.503301    0.686820    11.00000    0.02378    0.02417 =
         0.01879    0.00103    0.00448    0.00057
AFIX  43
H16   2    0.345424    0.573039    0.671509    11.00000   -1.20000
HKLF 4
;
data_global
_journal_date_recd_electronic     2012-12-07
_journal_date_accepted     2012-12-14
_journal_name_full     'Acta Crystallographica, Section E'
_journal_year     2013
_journal_volume     69
_journal_issue      2
_journal_page_first     o187
_journal_page_last     o187
_journal_paper_category     QO
_journal_paper_doi     10.1107/S1600536812050854
_journal_coeditor_code     GG2105
_publ_contact_author_name     'Elgemeie, Galal H.'
_publ_contact_author_address
;     Chemistry Department
      Faculty of Science
      Helwan University
      Cairo
      Egypt
;
_publ_contact_author_email     elgemeie@yahoo.com
_publ_contact_author_fax     ?
_publ_contact_author_phone     ?
_publ_section_title
;\
(<i>E</i>)-3-Amino-4-(2-phenylhydrazinylidene)-1<i>H</i>-pyrazol-5(4<i>H</i>)-\
one
;
loop_
    _publ_author_name
    _publ_author_address
    'Elgemeie, Galal H.'
;     Chemistry Department
      Faculty of Science
      Helwan University
      Cairo
      Egypt
;
    'Sayed, Shahinaz H.'
;     Chemistry Department
      Faculty of Science
      Helwan University
      Cairo
      Egypt
;
    'Jones, Peter G.'
;     Institut f\"ur Anorganische und Analytische Chemie
      Technische Universit\"at Braunschweig
      Postfach 3329
      D-38023 Braunschweig
      Germany
;
