# Supplementary material for: (E)-3-Amino-4-(2-phenyl­hydrazinyl­idene)-1H-pyrazol-5(4H)-one
Source: Acta Crystallogr Sect E Struct Rep Online. 2013 Jan 4;69(Pt 2):o187. doi: 10.1107/S1600536812050854 (PMC3569249; doi:10.1107/S1600536812050854)
Supplement: Supplementary file 2 [file e-69-0o187-Isup3.hkl]

# 
# h,k,l, Fc-squared, Fo-squared, sigma(Fo-squared) and status flag 
# 
data_I
_shelx_title ' elgh in P2(1)/c' 
_shelx_refln_list_code          4 
_shelx_F_calc_maximum      193.80 
_exptl_crystal_F_000       424.00 
_reflns_d_resolution_high  0.7952 
 
loop_ 
 _symmetry_equiv_pos_as_xyz 
 'x, y, z' 
 '-x, y+1/2, -z+1/2' 
 '-x, -y, -z' 
 'x, -y-1/2, z-1/2' 
 
_cell_length_a     6.7380 
_cell_length_b    13.4310 
_cell_length_c    10.4563 
_cell_angle_alpha  90.000 
_cell_angle_beta  103.094 
_cell_angle_gamma  90.000 
 
_shelx_F_squared_multiplier     1.000 
 
loop_ 
 _refln_index_h 
 _refln_index_k 
 _refln_index_l 
 _refln_F_squared_calc 
 _refln_F_squared_meas 
 _refln_F_squared_sigma 
 _refln_observed_status 
   1   0   0     2978.66     2826.62     12.31 o 
   2   0   0     3668.80     3460.95     10.83 o 
   3   0   0      135.87      123.01      2.34 o 
   4   0   0      648.66      674.64     14.01 o 
   5   0   0        6.93        7.38      0.88 o 
   6   0   0      264.50      272.02      3.84 o 
   7   0   0       88.54       91.02      2.01 o 
   8   0   0       26.56       25.05      1.31 o 
   1   1   0      337.88      313.15      2.31 o 
   2   1   0    10295.64     9510.41     31.88 o 
   3   1   0       85.33       82.90      1.57 o 
   4   1   0      221.05      222.26      2.33 o 
   5   1   0        3.10        2.52      0.42 o 
   6   1   0       59.38       59.41      1.30 o 
   7   1   0       31.56       30.64      0.85 o 
   8   1   0       15.45       11.89      0.51 o 
   0   2   0     2852.71     2666.10     18.92 o 
   1   2   0       22.30       21.79      0.43 o 
   2   2   0        5.55        7.62      0.44 o 
   3   2   0       45.43       40.95      1.27 o 
   4   2   0       10.38        9.59      0.59 o 
   5   2   0        1.56        1.57      0.39 o 
   6   2   0      223.54      238.89      2.64 o 
   7   2   0       19.65       18.73      0.73 o 
   8   2   0       10.88       11.08      0.57 o 
   1   3   0      552.87      517.60      4.13 o 
   2   3   0       26.57       22.10      0.73 o 
   3   3   0       54.75       59.09      1.53 o 
   4   3   0       25.47       20.27      0.80 o 
   5   3   0       30.99       34.08      0.77 o 
   6   3   0       82.45       84.06      1.25 o 
   7   3   0       59.44       57.77      1.19 o 
   8   3   0       29.66       21.39      0.82 o 
   0   4   0     1463.08     1407.65     13.13 o 
   1   4   0       10.88        7.32      0.38 o 
   2   4   0      558.27      510.81      6.54 o 
   3   4   0       32.11       28.13      1.22 o 
   4   4   0       83.90       89.67      1.81 o 
   5   4   0        0.11        1.12      0.51 o 
   6   4   0        1.20        1.56      0.29 o 
   7   4   0      135.57      131.76      1.71 o 
   1   5   0       73.05       69.80      1.19 o 
   2   5   0        1.67        0.90      0.44 o 
   3   5   0       77.32       67.33      1.23 o 
   4   5   0      156.17      149.29      2.33 o 
   5   5   0       11.11       11.55      0.48 o 
   6   5   0        3.47        2.96      0.34 o 
   7   5   0        0.21        0.73      0.28 o 
   0   6   0      174.65      222.30      2.85 o 
   1   6   0     1421.83     1541.88      7.12 o 
   2   6   0       16.88       15.09      1.06 o 
   3   6   0      341.17      365.72      3.04 o 
   4   6   0       55.20       58.16      1.07 o 
   5   6   0        7.78        8.04      0.44 o 
   6   6   0        3.90        3.22      0.32 o 
   7   6   0       13.19       12.25      0.50 o 
   1   7   0     1464.39     1602.71     11.51 o 
   2   7   0        0.04        0.80      0.30 o 
   3   7   0       16.76       18.79      0.80 o 
   4   7   0       10.71       10.78      0.48 o 
   5   7   0      108.09      111.42      1.38 o 
   6   7   0       64.75       61.66      1.06 o 
   7   7   0       16.67       14.20      0.68 o 
   0   8   0     1148.88     1224.43      6.13 o 
   1   8   0      334.31      343.40      2.41 o 
   2   8   0      300.13      300.95      2.66 o 
   3   8   0       58.86       63.36      1.03 o 
   4   8   0        0.63        0.88      0.29 o 
   5   8   0      224.74      240.89      2.42 o 
   6   8   0       32.29       34.85      0.77 o 
   7   8   0        4.37        4.25      0.42 o 
   1   9   0      596.19      633.24      3.45 o 
   2   9   0      169.89      175.40      2.35 o 
   3   9   0       10.79       12.66      0.47 o 
   4   9   0      360.22      365.58      2.68 o 
   5   9   0       55.67       58.91      1.04 o 
   6   9   0       47.60       47.59      0.91 o 
   0  10   0       38.83       35.99      1.22 o 
   1  10   0       52.32       49.64      0.78 o 
   2  10   0        2.51        4.34      0.60 o 
   3  10   0        0.01        0.94      0.27 o 
   4  10   0       97.81       99.97      1.36 o 
   5  10   0       20.75       20.47      0.68 o 
   6  10   0      321.00      325.58      3.46 o 
   1  11   0      107.77       86.18      1.03 o 
   2  11   0      493.85      489.74      2.83 o 
   3  11   0      262.10      263.58      2.07 o 
   4  11   0      292.97      308.47      2.21 o 
   5  11   0        0.43        0.66      0.29 o 
   6  11   0      198.20      194.85      2.82 o 
   0  12   0      589.56      567.35      4.06 o 
   1  12   0      214.78      210.96      1.74 o 
   2  12   0      107.97      106.35      1.34 o 
   3  12   0       62.74       62.54      0.97 o 
   4  12   0      175.98      179.71      1.83 o 
   5  12   0        1.73        1.54      0.30 o 
   1  13   0        8.67        8.54      0.42 o 
   2  13   0       37.28       33.28      0.73 o 
   3  13   0      151.19      144.75      1.59 o 
   4  13   0       52.96       54.36      1.01 o 
   5  13   0       34.53       34.22      0.88 o 
   0  14   0       34.08       34.52      1.07 o 
   1  14   0       39.39       34.92      0.73 o 
   2  14   0       84.66       83.20      1.31 o 
   3  14   0        5.35        3.67      0.33 o 
   4  14   0        0.00        0.27      0.37 o 
   1  15   0       38.79       52.81      0.87 o 
   2  15   0       26.63       34.54      0.81 o 
   3  15   0        2.18        0.71      0.22 o 
   0  16   0       30.38       34.22      1.08 o 
   1  16   0       26.59       27.05      0.87 o 
   2  16   0        2.56        2.17      0.27 o 
  -8   1   1      108.12      109.20      1.86 o 
  -7   1   1        7.69        7.93      0.48 o 
  -6   1   1       79.24       80.99      1.39 o 
  -5   1   1        3.79        4.46      0.40 o 
  -4   1   1      554.05      571.28      4.11 o 
  -3   1   1      212.94      212.89      2.36 o 
  -2   1   1    37558.63    30845.63    181.65 o 
  -1   1   1     1003.44      956.27      6.54 o 
   0   1   1      609.23      569.16      5.22 o 
   1   1   1      197.37      195.99      1.25 o 
   2   1   1      566.25      608.21      3.54 o 
   3   1   1       60.07       69.94      1.60 o 
   4   1   1      914.50      894.47      5.10 o 
   5   1   1      145.61      138.02      1.55 o 
   6   1   1       15.61       14.30      0.64 o 
   7   1   1        8.94        8.77      0.49 o 
   8   1   1       27.43       23.24      1.07 o 
  -8   2   1       20.99       19.25      0.73 o 
  -7   2   1       15.76       13.39      0.59 o 
  -6   2   1       15.19       15.80      0.63 o 
  -5   2   1       36.93       36.27      0.72 o 
  -4   2   1     1321.60     1375.48      8.34 o 
  -3   2   1       65.60       57.64      1.38 o 
  -2   2   1      329.81      295.98      2.85 o 
  -1   2   1      606.30      549.44      3.19 o 
   0   2   1     8754.05     7594.33     24.98 o 
   1   2   1      248.23      208.98      1.82 o 
   2   2   1       23.15       14.31      0.54 o 
   3   2   1        8.98       13.80      0.72 o 
   4   2   1      195.51      183.62      2.24 o 
   5   2   1      110.04      111.16      1.32 o 
   6   2   1       33.48       33.17      0.95 o 
   7   2   1       82.25       77.94      1.87 o 
   8   2   1        0.22        0.03      0.30 o 
  -8   3   1       18.93       15.01      0.55 o 
  -7   3   1       15.37       15.20      0.69 o 
  -6   3   1       12.68       12.45      0.57 o 
  -5   3   1        9.51        8.10      0.37 o 
  -4   3   1       40.44       35.09      1.23 o 
  -3   3   1       24.03       25.03      1.05 o 
  -2   3   1      156.21      130.12      1.69 o 
  -1   3   1       19.82       20.45      0.60 o 
   0   3   1     1377.24     1247.88      5.29 o 
   1   3   1      498.21      432.28      3.82 o 
   2   3   1       43.22       47.05      1.12 o 
   3   3   1      182.82      178.25      2.91 o 
   4   3   1       55.66       59.11      1.20 o 
   5   3   1      290.18      305.00      2.89 o 
   6   3   1       14.74       17.16      0.67 o 
   7   3   1      229.56      223.84      3.81 o 
  -8   4   1       54.41       49.68      1.11 o 
  -7   4   1        0.75        0.68      0.34 o 
  -6   4   1        7.68        7.62      0.45 o 
  -5   4   1      228.30      228.67      1.85 o 
  -4   4   1      144.58      134.76      1.90 o 
  -3   4   1       81.57       79.75      2.19 o 
  -2   4   1        8.59        6.98      0.51 o 
  -1   4   1      171.45      161.95      1.81 o 
   0   4   1      372.56      380.15      2.39 o 
   1   4   1      906.92      924.39      5.37 o 
   2   4   1      511.66      529.22      4.73 o 
   3   4   1      175.22      170.93      1.99 o 
   4   4   1      322.42      317.67      3.46 o 
   5   4   1      216.92      220.33      2.71 o 
   6   4   1       31.52       32.09      0.87 o 
   7   4   1       14.71       13.00      0.52 o 
  -7   5   1       67.25       66.59      1.60 o 
  -6   5   1      170.41      176.49      1.73 o 
  -5   5   1       64.93       67.39      1.12 o 
  -4   5   1        2.64        2.77      0.39 o 
  -3   5   1      101.90      100.53      1.50 o 
  -2   5   1      170.44      163.93      2.40 o 
  -1   5   1      782.66      809.88      5.68 o 
   0   5   1        0.06        0.53      0.15 o 
   1   5   1      871.48      907.94      5.53 o 
   2   5   1      719.05      753.57      6.95 o 
   3   5   1      511.71      507.30      3.87 o 
   4   5   1       12.75        9.92      0.66 o 
   5   5   1       28.81       32.93      0.88 o 
   6   5   1      157.31      154.69      1.90 o 
   7   5   1      103.58      100.42      2.10 o 
  -7   6   1       35.50       34.96      0.93 o 
  -6   6   1       17.36       18.11      0.58 o 
  -5   6   1       92.06       92.83      1.56 o 
  -4   6   1       32.55       38.33      0.99 o 
  -3   6   1      351.59      349.86      3.08 o 
  -2   6   1        2.29        2.14      0.40 o 
  -1   6   1      829.69      916.01      6.80 o 
   0   6   1       47.55       47.68      1.03 o 
   1   6   1      263.24      292.45      3.28 o 
   2   6   1        0.20        0.32      0.29 o 
   3   6   1       30.03       31.63      0.93 o 
   4   6   1      311.31      331.17      2.72 o 
   5   6   1       87.71       91.32      1.44 o 
   6   6   1        0.46        0.33      0.26 o 
   7   6   1        1.69        1.90      0.28 o 
  -7   7   1      123.83      123.58      2.03 o 
  -6   7   1       19.36       20.01      0.62 o 
  -5   7   1       71.92       81.26      1.33 o 
  -4   7   1       26.23       28.80      0.62 o 
  -3   7   1      605.90      607.90      5.84 o 
  -2   7   1      608.23      638.28      6.24 o 
  -1   7   1     1330.26     1427.68      8.67 o 
   0   7   1        1.70        2.74      0.31 o 
   1   7   1       25.04       32.54      0.82 o 
   2   7   1       71.36       70.96      1.21 o 
   3   7   1      603.08      598.59      4.75 o 
   4   7   1       90.72       91.26      1.25 o 
   5   7   1       18.49       18.45      0.60 o 
   6   7   1       17.51       17.44      0.61 o 
   7   7   1        0.17       -0.21      0.24 o 
  -7   8   1       43.30       45.20      1.71 o 
  -6   8   1        9.73        9.42      0.45 o 
  -5   8   1       47.47       47.65      0.95 o 
  -4   8   1      101.96       98.20      1.18 o 
  -3   8   1      633.64      670.02      7.00 o 
  -2   8   1        2.04        1.91      0.41 o 
  -1   8   1      682.47      762.85      3.78 o 
   0   8   1       88.60       82.75      1.23 o 
   1   8   1      258.10      270.98      2.44 o 
   2   8   1       25.59       31.06      0.95 o 
   3   8   1      315.21      311.39      2.56 o 
   4   8   1        0.00        0.12      0.23 o 
   5   8   1       22.66       23.58      0.65 o 
   6   8   1      130.76      136.93      1.92 o 
   7   8   1       16.97       16.74      0.55 o 
  -7   9   1        8.16        7.35      0.44 o 
  -6   9   1      137.68      140.59      1.52 o 
  -5   9   1       13.51       15.72      0.56 o 
  -4   9   1      248.29      259.70      2.64 o 
  -3   9   1        0.14        0.56      0.35 o 
  -2   9   1      201.12      220.25      2.74 o 
  -1   9   1        0.33        0.62      0.48 o 
   0   9   1      593.40      600.66      4.96 o 
   1   9   1      171.08      173.34      1.92 o 
   2   9   1      113.95      109.75      1.32 o 
   3   9   1       25.07       27.20      0.61 o 
   4   9   1      152.76      166.01      1.79 o 
   5   9   1       24.31       23.69      0.70 o 
   6   9   1        0.31        0.70      0.38 o 
  -6  10   1      358.28      363.27      2.85 o 
  -5  10   1       88.66       86.91      1.20 o 
  -4  10   1       48.50       50.50      0.88 o 
  -3  10   1       52.85       60.56      0.92 o 
  -2  10   1        2.42        2.61      0.39 o 
  -1  10   1      135.77      158.53      1.54 o 
   0  10   1        0.01        0.81      0.47 o 
   1  10   1      240.47      250.32      1.82 o 
   2  10   1     1605.00     1620.73      9.33 o 
   3  10   1        0.46        0.88      0.27 o 
   4  10   1      431.51      453.52      2.66 o 
   5  10   1        2.59        2.28      0.28 o 
   6  10   1       18.81       18.30      0.60 o 
  -6  11   1       22.60       24.51      0.71 o 
  -5  11   1        0.07        0.31      0.28 o 
  -4  11   1      135.65      136.79      1.51 o 
  -3  11   1       11.63       11.75      0.46 o 
  -2  11   1        2.67        2.03      0.29 o 
  -1  11   1        0.05        0.35      0.23 o 
   0  11   1      183.59      183.83      1.49 o 
   1  11   1        5.18        3.28      0.36 o 
   2  11   1        6.14        5.91      0.39 o 
   3  11   1       82.16       89.08      1.20 o 
   4  11   1      710.97      736.45      3.67 o 
   5  11   1        0.30        0.07      0.23 o 
   6  11   1       11.64       11.53      0.55 o 
  -5  12   1       75.83       75.96      1.68 o 
  -4  12   1      118.39      120.51      1.58 o 
  -3  12   1      143.00      139.81      1.52 o 
  -2  12   1       14.36       13.99      0.52 o 
  -1  12   1       73.29       64.19      1.03 o 
   0  12   1      242.47      254.53      1.92 o 
   1  12   1      308.10      289.96      2.08 o 
   2  12   1       96.82       88.92      1.28 o 
   3  12   1       20.58       18.96      0.58 o 
   4  12   1      102.81       94.77      1.15 o 
   5  12   1       53.69       55.84      1.09 o 
  -5  13   1       65.39       59.42      2.04 o 
  -4  13   1       13.78       12.28      0.46 o 
  -3  13   1      117.62      119.02      1.49 o 
  -2  13   1      277.74      281.52      2.32 o 
  -1  13   1      263.90      254.95      2.11 o 
   0  13   1      120.61      108.54      1.27 o 
   1  13   1       90.65       82.54      1.07 o 
   2  13   1      131.16      115.34      1.32 o 
   3  13   1        4.15        3.59      0.29 o 
   4  13   1       40.09       45.28      1.17 o 
   5  13   1       20.26       19.31      0.63 o 
  -4  14   1       43.27       38.33      1.13 o 
  -3  14   1       10.78        9.11      0.47 o 
  -2  14   1        2.52        2.56      0.33 o 
  -1  14   1       10.54        8.79      0.41 o 
   0  14   1       65.89       59.86      0.97 o 
   1  14   1       76.10       63.42      0.99 o 
   2  14   1       31.37       32.16      0.79 o 
   3  14   1       20.21       19.48      0.71 o 
   4  14   1        0.52        0.54      0.26 o 
  -3  15   1       15.81       13.34      0.82 o 
  -2  15   1       55.53       57.48      1.03 o 
  -1  15   1        7.96        6.05      0.35 o 
   0  15   1       12.07       11.24      0.44 o 
   1  15   1        3.63        1.69      0.24 o 
   2  15   1       42.52       48.54      0.87 o 
   3  15   1        0.01        0.55      0.29 o 
  -2  16   1        1.67        1.38      0.27 o 
  -1  16   1       22.29       29.97      0.73 o 
   0  16   1       44.36       50.32      0.86 o 
   1  16   1        2.33        6.15      0.35 o 
   2  16   1        0.80        1.27      0.20 o 
  -8   0   2       40.92       34.23      1.11 o 
  -7   0   2       33.60       34.31      1.82 o 
  -6   0   2     1115.85     1167.07      8.76 o 
  -5   0   2       75.18       69.80      1.66 o 
  -4   0   2    21730.14    20691.54    119.83 o 
  -3   0   2     1976.70     1882.45     13.08 o 
  -2   0   2       30.05       26.74      1.36 o 
  -1   0   2       22.40       33.35      0.91 o 
   0   0   2     4899.26     4483.11     26.71 o 
   1   0   2        2.09        0.20      0.19 o 
   2   0   2     1471.60     1461.54      7.42 o 
   3   0   2      982.92      944.56      9.83 o 
   4   0   2      494.62      478.85      6.32 o 
   5   0   2        0.40        1.53      0.52 o 
   6   0   2       83.26       84.80      1.64 o 
   7   0   2        0.03        0.41      0.95 o 
  -8   1   2       58.92       52.07      1.02 o 
  -7   1   2        3.07        2.50      0.41 o 
  -6   1   2      541.85      566.40      3.34 o 
  -5   1   2       77.59       76.70      1.38 o 
  -4   1   2      756.63      744.34      6.67 o 
  -3   1   2        1.40        0.56      0.37 o 
  -2   1   2    10506.56     9647.82     35.85 o 
  -1   1   2      328.28      317.81      2.44 o 
   0   1   2      338.89      315.06      2.04 o 
   1   1   2       55.29       43.96      0.72 o 
   2   1   2      445.41      434.41      2.83 o 
   3   1   2      523.11      533.37      4.56 o 
   4   1   2        9.09        6.96      0.57 o 
   5   1   2        0.01        0.22      0.41 o 
   6   1   2       16.61       18.45      0.58 o 
   7   1   2       48.94       45.86      1.06 o 
  -8   2   2        0.68        0.47      0.28 o 
  -7   2   2        1.55        1.11      0.37 o 
  -6   2   2        2.17        1.55      0.30 o 
  -5   2   2        0.71        0.89      0.29 o 
  -4   2   2      691.76      705.33      7.07 o 
  -3   2   2        0.13        0.09      0.35 o 
  -2   2   2      478.74      488.30      4.01 o 
  -1   2   2      153.84      144.58      1.37 o 
   0   2   2      392.84      357.03      2.06 o 
   1   2   2       14.38       17.51      0.47 o 
   2   2   2     1762.28     1779.79     11.67 o 
   3   2   2      241.12      236.00      2.25 o 
   4   2   2       31.68       31.45      1.11 o 
   5   2   2      320.36      328.34      2.51 o 
   6   2   2       71.58       74.03      1.38 o 
   7   2   2       31.75       31.47      1.04 o 
  -8   3   2        2.10        1.87      0.26 o 
  -7   3   2        3.23        2.76      0.39 o 
  -6   3   2        6.86        6.37      0.37 o 
  -5   3   2       50.87       48.21      0.87 o 
  -4   3   2        3.67        2.40      0.47 o 
  -3   3   2      169.47      160.00      2.51 o 
  -2   3   2       40.58       33.25      1.03 o 
  -1   3   2      196.21      227.54      2.19 o 
   0   3   2       16.05        5.62      0.34 o 
   1   3   2      225.10      235.54      2.14 o 
   2   3   2      658.69      668.48      5.95 o 
   3   3   2      249.22      247.86      2.24 o 
   4   3   2       42.89       54.76      1.26 o 
   5   3   2      540.66      547.76      3.92 o 
   6   3   2       21.09       22.47      0.79 o 
   7   3   2       36.68       32.56      1.16 o 
  -8   4   2        9.86        7.91      0.43 o 
  -7   4   2        0.14        0.25      0.32 o 
  -6   4   2       42.30       42.72      0.88 o 
  -5   4   2       15.82       14.19      0.63 o 
  -4   4   2      247.21      234.93      2.72 o 
  -3   4   2       14.90       13.94      0.75 o 
  -2   4   2      374.33      346.36      3.38 o 
  -1   4   2       45.19       34.76      0.93 o 
   0   4   2      635.52      644.31      3.88 o 
   1   4   2        0.01        0.15      0.27 o 
   2   4   2       18.17       15.30      0.88 o 
   3   4   2     1036.36     1070.42      5.76 o 
   4   4   2       70.57       73.41      1.32 o 
   5   4   2      380.95      395.19      4.08 o 
   6   4   2       11.33       11.34      0.59 o 
   7   4   2       47.75       45.86      1.31 o 
  -8   5   2       15.34       13.67      0.61 o 
  -7   5   2       13.67       15.07      0.63 o 
  -6   5   2        0.54        0.68      0.27 o 
  -5   5   2       30.83       32.35      0.93 o 
  -4   5   2        8.74        7.21      0.56 o 
  -3   5   2        0.14        0.63      0.25 o 
  -2   5   2       14.14       13.43      0.77 o 
  -1   5   2        6.91        3.67      0.41 o 
   0   5   2      503.27      499.49      3.27 o 
   1   5   2      142.54      147.01      2.27 o 
   2   5   2        0.99        1.32      0.35 o 
   3   5   2      155.57      152.98      1.77 o 
   4   5   2        4.68        5.23      0.55 o 
   5   5   2       22.79       23.93      0.83 o 
   6   5   2        5.54        6.20      0.48 o 
   7   5   2        8.14        7.77      0.42 o 
  -7   6   2       55.00       52.99      1.05 o 
  -6   6   2        9.76        9.05      0.49 o 
  -5   6   2       81.21       82.75      1.24 o 
  -4   6   2       32.31       29.84      0.80 o 
  -3   6   2     1175.08     1195.72      5.92 o 
  -2   6   2        0.90        0.95      0.42 o 
  -1   6   2      579.30      633.39      4.71 o 
   0   6   2      131.47      143.36      2.02 o 
   1   6   2       71.32       70.54      1.78 o 
   2   6   2        0.16        0.74      0.38 o 
   3   6   2       68.64       57.55      1.26 o 
   4   6   2       93.49       94.45      1.23 o 
   5   6   2       51.78       52.37      1.01 o 
   6   6   2        4.31        3.68      0.38 o 
   7   6   2        6.98        6.06      0.31 o 
  -7   7   2       20.80       19.48      0.60 o 
  -6   7   2        0.01        0.35      0.28 o 
  -5   7   2      368.88      383.49      3.37 o 
  -4   7   2        1.00        1.89      0.29 o 
  -3   7   2      555.83      585.47      6.28 o 
  -2   7   2       14.63       19.22      0.65 o 
  -1   7   2        0.58        0.90      0.26 o 
   0   7   2       13.84       19.51      0.62 o 
   1   7   2      210.57      207.29      1.90 o 
   2   7   2      286.68      319.91      2.50 o 
   3   7   2       72.79       79.33      1.17 o 
   4   7   2       91.03       99.42      1.32 o 
   5   7   2       28.42       28.99      0.84 o 
   6   7   2       32.88       30.17      0.94 o 
   7   7   2        1.59        1.27      0.26 o 
  -7   8   2       23.11       22.90      0.61 o 
  -6   8   2      160.01      159.10      1.73 o 
  -5   8   2       71.12       76.50      1.31 o 
  -4   8   2      391.85      415.99      3.91 o 
  -3   8   2      208.55      220.89      2.62 o 
  -2   8   2       85.09       85.43      1.44 o 
  -1   8   2       33.37       33.10      0.82 o 
   0   8   2       49.66       61.48      0.94 o 
   1   8   2      651.17      681.60      4.02 o 
   2   8   2      209.26      216.59      2.21 o 
   3   8   2       13.02       11.97      0.47 o 
   4   8   2       22.68       23.90      0.71 o 
   5   8   2       12.65       12.45      0.50 o 
   6   8   2      119.30      126.30      2.41 o 
  -7   9   2        0.00       -0.19      0.29 o 
  -6   9   2       17.28       16.30      0.59 o 
  -5   9   2      240.68      248.45      2.37 o 
  -4   9   2       50.81       50.61      0.98 o 
  -3   9   2      225.25      238.99      1.83 o 
  -2   9   2      231.82      239.46      2.02 o 
  -1   9   2       40.28       41.06      0.97 o 
   0   9   2      501.22      450.97      3.27 o 
   1   9   2      160.98      162.71      1.87 o 
   2   9   2       78.63       75.86      1.09 o 
   3   9   2       27.54       32.79      0.71 o 
   4   9   2       58.91       60.29      1.05 o 
   5   9   2       31.03       30.46      0.80 o 
   6   9   2       63.75       61.05      1.22 o 
  -6  10   2       11.71        9.78      0.47 o 
  -5  10   2        0.08       -0.03      0.29 o 
  -4  10   2        8.25        5.79      0.36 o 
  -3  10   2      109.98      108.24      1.29 o 
  -2  10   2       83.69       87.23      1.02 o 
  -1  10   2       14.77       21.55      0.55 o 
   0  10   2      151.16      150.94      1.21 o 
   1  10   2       67.36       65.78      0.90 o 
   2  10   2      780.13      787.68      3.36 o 
   3  10   2       50.14       51.12      0.98 o 
   4  10   2        0.27        0.86      0.25 o 
   5  10   2       56.21       58.89      0.95 o 
   6  10   2      634.56      614.22      4.62 o 
  -6  11   2      171.52      168.78      1.86 o 
  -5  11   2      115.69      115.89      1.56 o 
  -4  11   2       59.83       61.36      1.02 o 
  -3  11   2        1.62        0.83      0.26 o 
  -2  11   2      277.00      274.17      2.17 o 
  -1  11   2      511.64      506.89      3.36 o 
   0  11   2     1053.91     1029.74      3.69 o 
   1  11   2        0.96        2.04      0.23 o 
   2  11   2      490.48      497.12      2.86 o 
   3  11   2       99.60       96.44      1.27 o 
   4  11   2      207.81      209.21      1.84 o 
   5  11   2       90.52       90.58      1.64 o 
  -5  12   2       31.21       29.19      0.68 o 
  -4  12   2      263.25      273.78      2.71 o 
  -3  12   2      237.07      239.53      2.09 o 
  -2  12   2      318.84      318.83      2.14 o 
  -1  12   2       40.97       40.35      0.85 o 
   0  12   2      200.26      183.12      1.52 o 
   1  12   2        0.17        1.74      0.25 o 
   2  12   2      457.23      487.59      3.47 o 
   3  12   2      105.88      108.93      1.39 o 
   4  12   2        0.17        0.26      0.23 o 
   5  12   2        3.07        3.51      0.32 o 
  -5  13   2        1.38        1.28      0.29 o 
  -4  13   2        8.93        9.17      0.40 o 
  -3  13   2        3.31        3.10      0.31 o 
  -2  13   2       49.55       44.65      0.86 o 
  -1  13   2      139.50      118.20      1.38 o 
   0  13   2       65.85       57.33      0.94 o 
   1  13   2       23.09       19.37      0.55 o 
   2  13   2       35.53       29.04      0.66 o 
   3  13   2        0.31        1.50      0.22 o 
   4  13   2       47.35       48.91      1.11 o 
  -4  14   2       13.66       11.50      0.51 o 
  -3  14   2       11.39        8.76      0.46 o 
  -2  14   2       40.79       36.12      0.81 o 
  -1  14   2        0.03        1.21      0.23 o 
   0  14   2        9.24       14.23      0.50 o 
   1  14   2        4.09        3.20      0.28 o 
   2  14   2       50.17       48.21      0.84 o 
   3  14   2       21.87       24.16      0.61 o 
   4  14   2        5.02        5.07      0.35 o 
  -3  15   2       13.08       16.77      0.78 o 
  -2  15   2       48.62       56.60      1.05 o 
  -1  15   2       22.78       15.83      0.50 o 
   0  15   2        0.07        0.38      0.22 o 
   1  15   2       19.46       19.29      0.55 o 
   2  15   2        3.62        5.01      0.33 o 
   3  15   2        1.71        2.16      0.33 o 
  -2  16   2        2.43        3.00      0.36 o 
  -1  16   2       63.65       66.07      1.14 o 
   0  16   2        2.40        3.48      0.31 o 
   1  16   2       29.94       39.23      0.87 o 
   2  16   2        0.01        0.66      0.44 o 
  -8   1   3      214.97      206.65      2.53 o 
  -7   1   3        1.11        1.65      0.35 o 
  -6   1   3     2879.42     3022.26     10.54 o 
  -5   1   3      174.66      182.45      1.92 o 
  -4   1   3        0.95       -0.28      0.56 o 
  -3   1   3      240.77      232.17      3.13 o 
  -2   1   3      290.07      329.23      2.81 o 
  -1   1   3       51.02       63.77      0.92 o 
   0   1   3     3157.88     3005.25     17.83 o 
   1   1   3     1093.17     1022.58      6.29 o 
   2   1   3      348.25      344.18      3.66 o 
   3   1   3      173.02      162.84      1.62 o 
   4   1   3      146.15      146.85      2.07 o 
   5   1   3       50.49       52.05      1.03 o 
   6   1   3       28.74       26.54      0.74 o 
   7   1   3       25.80       24.16      1.31 o 
  -8   2   3      148.67      140.59      1.69 o 
  -7   2   3        0.01        0.03      0.35 o 
  -6   2   3      259.32      260.67      2.04 o 
  -5   2   3       78.45       77.29      1.05 o 
  -4   2   3     1214.84     1304.80     15.17 o 
  -3   2   3       11.84       10.29      0.84 o 
  -2   2   3       75.38       56.28      1.16 o 
  -1   2   3        0.56        0.39      0.26 o 
   0   2   3      996.38      974.20      5.20 o 
   1   2   3      474.35      482.63      2.97 o 
   2   2   3       69.79       71.47      1.48 o 
   3   2   3      803.15      860.16      6.17 o 
   4   2   3       11.18       11.36      0.66 o 
   5   2   3      198.54      205.00      2.03 o 
   6   2   3      118.42      124.96      1.60 o 
   7   2   3        4.84        4.52      0.45 o 
  -8   3   3        4.52        2.87      0.34 o 
  -7   3   3       17.84       15.03      0.70 o 
  -6   3   3       23.29       22.75      0.59 o 
  -5   3   3       31.19       32.00      0.61 o 
  -4   3   3      545.05      529.89      7.44 o 
  -3   3   3      254.19      228.41      3.26 o 
  -2   3   3        6.66        7.54      0.50 o 
  -1   3   3      249.26      253.54      2.43 o 
   0   3   3      115.96      106.07      1.39 o 
   1   3   3     1385.11     1452.09      7.48 o 
   2   3   3       15.83       13.47      0.82 o 
   3   3   3      892.28      901.71      5.31 o 
   4   3   3      226.28      240.41      2.43 o 
   5   3   3       27.46       28.72      0.84 o 
   6   3   3       23.94       22.88      0.65 o 
   7   3   3       13.53       12.64      0.68 o 
  -8   4   3        9.90       10.92      0.62 o 
  -7   4   3        6.75        5.83      0.44 o 
  -6   4   3        9.01        8.63      0.42 o 
  -5   4   3        0.51        0.27      0.40 o 
  -4   4   3       19.17       16.92      0.82 o 
  -3   4   3       95.32       86.85      1.57 o 
  -2   4   3      875.76      872.11      5.77 o 
  -1   4   3     1155.13     1159.49      6.36 o 
   0   4   3      573.23      588.38      4.74 o 
   1   4   3     1468.90     1557.29     17.52 o 
   2   4   3        0.09        1.36      0.30 o 
   3   4   3      146.23      141.45      1.74 o 
   4   4   3        6.66        8.05      0.54 o 
   5   4   3       13.51       14.01      0.56 o 
   6   4   3       84.92       85.75      1.36 o 
   7   4   3        5.00        5.04      0.40 o 
  -8   5   3        4.58        4.35      0.32 o 
  -7   5   3        0.05        0.37      0.30 o 
  -6   5   3       41.03       40.97      0.83 o 
  -5   5   3      179.98      179.24      1.56 o 
  -4   5   3        0.55        0.61      0.41 o 
  -3   5   3      572.25      587.20      4.45 o 
  -2   5   3      375.29      390.06      4.23 o 
  -1   5   3      688.02      688.41      5.47 o 
   0   5   3      530.16      550.14      6.97 o 
   1   5   3      504.19      556.18      6.28 o 
   2   5   3      632.75      662.95      3.76 o 
   3   5   3      457.54      481.29      3.77 o 
   4   5   3       33.45       33.82      0.72 o 
   5   5   3        7.46        7.66      0.48 o 
   6   5   3       14.92       15.54      0.59 o 
   7   5   3        6.29        5.76      0.37 o 
  -7   6   3       19.91       20.36      0.68 o 
  -6   6   3        9.89        9.51      0.47 o 
  -5   6   3      124.65      130.18      1.44 o 
  -4   6   3       24.73       29.95      0.72 o 
  -3   6   3       31.26       33.72      0.94 o 
  -2   6   3       21.17       21.01      0.68 o 
  -1   6   3       22.64       20.90      1.05 o 
   0   6   3      542.74      611.02      4.69 o 
   1   6   3      148.25      159.63      1.78 o 
   2   6   3       94.34       99.65      1.50 o 
   3   6   3        0.35        1.18      0.25 o 
   4   6   3      117.48      121.83      1.37 o 
   5   6   3        5.06        4.64      0.42 o 
   6   6   3       12.27       13.15      0.50 o 
   7   6   3        3.01        2.73      0.54 o 
  -7   7   3       56.52       54.23      0.96 o 
  -6   7   3      111.14      111.73      1.46 o 
  -5   7   3      313.10      329.52      2.80 o 
  -4   7   3       15.46       14.87      0.52 o 
  -3   7   3        1.95        1.57      0.50 o 
  -2   7   3        1.73        1.62      0.34 o 
  -1   7   3      542.00      575.40      4.82 o 
   0   7   3      523.34      569.31      3.71 o 
   1   7   3      301.74      281.48      2.16 o 
   2   7   3       90.83       90.11      1.41 o 
   3   7   3        0.01       -0.34      0.34 o 
   4   7   3        0.20        0.62      0.25 o 
   5   7   3       24.76       27.82      0.78 o 
   6   7   3        5.67        6.15      0.36 o 
  -7   8   3      184.40      177.17      1.92 o 
  -6   8   3        6.93        6.32      0.40 o 
  -5   8   3      119.09      126.68      1.82 o 
  -4   8   3        2.33        1.26      0.58 o 
  -3   8   3       60.91       61.17      0.89 o 
  -2   8   3       34.12       38.19      0.97 o 
  -1   8   3      611.95      605.11      4.61 o 
   0   8   3       17.14       23.15      0.60 o 
   1   8   3       34.07       34.42      0.86 o 
   2   8   3      191.46      192.21      1.74 o 
   3   8   3       28.20       27.49      0.69 o 
   4   8   3       51.87       52.17      0.96 o 
   5   8   3       54.26       53.32      0.94 o 
   6   8   3      561.56      554.83      7.57 o 
  -7   9   3        1.38        0.86      0.28 o 
  -6   9   3       39.26       43.91      0.93 o 
  -5   9   3        0.30        0.22      0.30 o 
  -4   9   3      170.52      179.16      2.06 o 
  -3   9   3      130.85      133.06      1.51 o 
  -2   9   3        0.05        0.29      0.21 o 
  -1   9   3       99.11       95.87      1.40 o 
   0   9   3      148.71      146.55      1.79 o 
   1   9   3       12.75       10.71      0.40 o 
   2   9   3       69.43       74.40      0.97 o 
   3   9   3       37.90       37.74      0.81 o 
   4   9   3     1340.41     1378.88      4.96 o 
   5   9   3       94.57       97.35      1.25 o 
   6   9   3       71.72       66.85      2.84 o 
  -6  10   3        3.82        3.38      0.37 o 
  -5  10   3       45.40       44.97      0.97 o 
  -4  10   3       37.70       40.01      0.87 o 
  -3  10   3       61.00       59.80      1.06 o 
  -2  10   3     1632.88     1624.30      8.33 o 
  -1  10   3       17.14       14.45      0.48 o 
   0  10   3      412.76      418.15      2.54 o 
   1  10   3       17.64       16.33      0.54 o 
   2  10   3       18.42       21.65      0.60 o 
   3  10   3        0.17        0.15      0.24 o 
   4  10   3      234.19      239.63      1.96 o 
   5  10   3        4.05        4.39      0.32 o 
  -6  11   3        6.09        6.39      0.45 o 
  -5  11   3        4.16        4.87      0.40 o 
  -4  11   3       42.92       42.49      0.93 o 
  -3  11   3        5.10        3.69      0.33 o 
  -2  11   3       17.68       19.50      0.64 o 
  -1  11   3       59.90       72.12      1.15 o 
   0  11   3     1468.51     1500.87      4.95 o 
   1  11   3       29.24       25.16      0.63 o 
   2  11   3        2.51        3.24      0.31 o 
   3  11   3       79.41       81.54      1.09 o 
   4  11   3      324.08      325.52      2.41 o 
   5  11   3        3.33        2.46      0.28 o 
  -5  12   3        1.01        1.32      0.25 o 
  -4  12   3       68.06       71.31      1.09 o 
  -3  12   3      273.20      267.81      2.53 o 
  -2  12   3      212.77      200.85      1.87 o 
  -1  12   3       28.79       22.41      0.67 o 
   0  12   3      255.62      238.64      1.73 o 
   1  12   3      157.91      168.31      1.51 o 
   2  12   3      332.75      330.08      2.17 o 
   3  12   3       56.60       56.73      0.94 o 
   4  12   3      170.04      175.10      1.69 o 
   5  12   3       14.42        9.86      0.75 o 
  -5  13   3      145.16      142.52      1.87 o 
  -4  13   3      171.14      165.42      2.32 o 
  -3  13   3       33.88       29.86      0.76 o 
  -2  13   3       89.63       79.49      1.22 o 
  -1  13   3        8.79        7.57      0.39 o 
   0  13   3      122.61      129.33      1.33 o 
   1  13   3       20.98       19.61      0.54 o 
   2  13   3        1.64        2.49      0.26 o 
   3  13   3       28.93       24.94      0.61 o 
   4  13   3        1.52        1.35      0.27 o 
  -4  14   3       28.25       24.13      0.76 o 
  -3  14   3       36.42       29.25      0.67 o 
  -2  14   3        7.39        6.91      0.36 o 
  -1  14   3        7.57        6.48      0.35 o 
   0  14   3        0.93        0.93      0.22 o 
   1  14   3       14.88        9.63      0.38 o 
   2  14   3        1.04        0.53      0.17 o 
   3  14   3        1.04        1.36      0.21 o 
  -3  15   3        0.08       -0.25      0.25 o 
  -2  15   3       33.82       35.60      0.89 o 
  -1  15   3        0.20        0.24      0.21 o 
   0  15   3        8.61        5.89      0.33 o 
   1  15   3       37.77       41.86      0.83 o 
   2  15   3        1.83        1.51      0.23 o 
  -2  16   3       14.61       16.22      0.62 o 
  -1  16   3        5.39        6.09      0.37 o 
   0  16   3       50.99       51.62      1.09 o 
   1  16   3        0.22        0.27      0.23 o 
  -8   0   4     1752.49     1756.16     14.28 o 
  -7   0   4      185.60      206.19      3.55 o 
  -6   0   4      169.09      168.96      2.31 o 
  -5   0   4       94.72       95.87      1.49 o 
  -4   0   4      676.57      729.23     16.50 o 
  -3   0   4        0.00        0.27      1.01 o 
  -2   0   4      795.09      799.02      9.46 o 
  -1   0   4      989.53      946.90      7.02 o 
   0   0   4     2263.38     2263.28     13.53 o 
   1   0   4       52.51       69.42      2.02 o 
   2   0   4      199.79      182.73      2.87 o 
   3   0   4       10.57       14.91      0.82 o 
   4   0   4       72.87       73.26      1.55 o 
   5   0   4       73.89       73.18      1.74 o 
   6   0   4      430.30      436.41      4.99 o 
   7   0   4       66.07       61.89      2.71 o 
  -8   1   4      296.58      296.49      3.30 o 
  -7   1   4       18.10       16.43      0.84 o 
  -6   1   4      734.88      772.96      4.91 o 
  -5   1   4       41.83       43.87      0.69 o 
  -4   1   4        3.67        2.91      0.38 o 
  -3   1   4       18.39       17.74      0.93 o 
  -2   1   4      176.49      165.89      2.27 o 
  -1   1   4     1217.19     1266.62      6.58 o 
   0   1   4       54.64       61.25      1.24 o 
   1   1   4      106.21      111.71      1.85 o 
   2   1   4       54.74       58.46      1.01 o 
   3   1   4      328.21      350.70      2.50 o 
   4   1   4      129.86      135.56      1.35 o 
   5   1   4        0.11        0.41      0.28 o 
   6   1   4        4.42        3.60      0.36 o 
   7   1   4       26.95       28.15      1.25 o 
  -8   2   4      157.49      152.15      1.56 o 
  -7   2   4        1.37        0.87      0.35 o 
  -6   2   4      197.62      202.51      1.95 o 
  -5   2   4        6.33        6.07      0.29 o 
  -4   2   4      127.61      123.11      1.97 o 
  -3   2   4        0.10        1.35      0.34 o 
  -2   2   4     1226.07     1220.63     10.83 o 
  -1   2   4      932.24      907.21      4.96 o 
   0   2   4        0.01        0.37      0.24 o 
   1   2   4     2348.54     2365.80     12.93 o 
   2   2   4      533.91      554.62      4.31 o 
   3   2   4      169.65      170.76      1.95 o 
   4   2   4       55.04       52.47      0.91 o 
   5   2   4        9.26        8.28      0.45 o 
   6   2   4        4.33        4.10      0.33 o 
   7   2   4       66.27       58.31      1.25 o 
  -8   3   4        0.16       -0.26      0.26 o 
  -7   3   4        9.22        9.60      0.55 o 
  -6   3   4        8.09        8.35      0.42 o 
  -5   3   4       38.51       35.88      0.64 o 
  -4   3   4       63.97       61.38      1.70 o 
  -3   3   4      113.67      111.36      1.81 o 
  -2   3   4      709.54      695.38      5.57 o 
  -1   3   4      250.61      244.63      2.62 o 
   0   3   4       79.11       92.65      1.44 o 
   1   3   4     2565.92     2698.31     21.26 o 
   2   3   4      216.75      219.89      1.95 o 
   3   3   4       11.61       16.98      0.65 o 
   4   3   4        3.88        2.40      0.43 o 
   5   3   4       70.29       71.73      1.22 o 
   6   3   4        1.57        1.37      0.28 o 
   7   3   4       28.76       25.98      1.01 o 
  -8   4   4       21.10       20.35      0.68 o 
  -7   4   4        8.88       10.45      0.58 o 
  -6   4   4       21.90       23.25      0.61 o 
  -5   4   4        0.47        0.47      0.24 o 
  -4   4   4      155.87      154.92      2.76 o 
  -3   4   4        7.29        5.89      0.48 o 
  -2   4   4      110.11       95.38      2.53 o 
  -1   4   4     1754.95     1860.74     10.83 o 
   0   4   4      152.74      149.95      2.33 o 
   1   4   4      576.44      618.03      5.88 o 
   2   4   4       48.71       45.26      0.85 o 
   3   4   4      389.10      400.65      3.06 o 
   4   4   4      104.87      103.32      1.37 o 
   5   4   4        1.08        1.26      0.29 o 
   6   4   4        0.19        0.34      0.31 o 
   7   4   4        6.10        5.20      0.46 o 
  -8   5   4        3.13        1.85      0.44 o 
  -7   5   4        9.91        9.47      0.52 o 
  -6   5   4       14.56       14.71      0.48 o 
  -5   5   4       18.82       18.91      0.56 o 
  -4   5   4       87.88       91.08      1.77 o 
  -3   5   4      134.69      135.37      1.94 o 
  -2   5   4        9.46        8.75      0.50 o 
  -1   5   4      516.97      562.93      5.32 o 
   0   5   4        9.01       10.77      0.85 o 
   1   5   4       81.71       92.45      1.31 o 
   2   5   4       26.77       26.86      0.73 o 
   3   5   4        5.92        7.76      0.35 o 
   4   5   4       30.36       31.76      0.80 o 
   5   5   4        0.03        0.48      0.28 o 
   6   5   4        3.19        3.01      0.35 o 
  -7   6   4      228.63      230.40      4.00 o 
  -6   6   4        2.03        1.92      0.25 o 
  -5   6   4      122.92      133.07      1.41 o 
  -4   6   4       30.74       33.98      0.71 o 
  -3   6   4       18.09       18.24      0.78 o 
  -2   6   4        3.84        4.12      0.37 o 
  -1   6   4       13.58        7.97      0.43 o 
   0   6   4      110.95      129.63      1.50 o 
   1   6   4      269.17      292.43      1.92 o 
   2   6   4        7.86        9.57      0.74 o 
   3   6   4       44.78       46.78      0.76 o 
   4   6   4        3.85        5.00      0.36 o 
   5   6   4       16.26       14.71      0.57 o 
   6   6   4        2.70        3.77      0.31 o 
  -7   7   4       61.42       61.63      1.86 o 
  -6   7   4       20.03       18.42      0.58 o 
  -5   7   4        1.37        1.36      0.27 o 
  -4   7   4        0.09        0.39      0.35 o 
  -3   7   4       14.05       11.66      0.61 o 
  -2   7   4      170.36      191.87      2.75 o 
  -1   7   4       86.89       95.10      1.31 o 
   0   7   4      284.99      272.99      2.22 o 
   1   7   4       16.24       10.97      0.45 o 
   2   7   4       19.11       19.32      0.52 o 
   3   7   4        0.37        0.74      0.42 o 
   4   7   4      144.04      146.25      1.44 o 
   5   7   4       13.64       11.55      0.47 o 
   6   7   4       17.98       16.57      0.62 o 
  -7   8   4       36.73       37.11      1.26 o 
  -6   8   4        0.52        0.87      0.28 o 
  -5   8   4        0.42        0.39      0.27 o 
  -4   8   4       28.08       30.74      0.78 o 
  -3   8   4      271.14      287.31      2.34 o 
  -2   8   4      242.54      253.43      2.66 o 
  -1   8   4      113.53      111.52      1.46 o 
   0   8   4        4.04        4.22      0.36 o 
   1   8   4        6.51        8.79      0.38 o 
   2   8   4      568.01      586.52      3.33 o 
   3   8   4      153.29      154.67      1.48 o 
   4   8   4       89.50       94.47      1.16 o 
   5   8   4      200.76      202.21      1.79 o 
   6   8   4      122.92      124.52      1.87 o 
  -7   9   4       23.93       21.49      1.28 o 
  -6   9   4       60.34       59.57      1.11 o 
  -5   9   4       15.77       16.42      0.64 o 
  -4   9   4      167.84      171.95      1.84 o 
  -3   9   4       76.33       79.66      1.09 o 
  -2   9   4       26.48       24.38      0.64 o 
  -1   9   4       14.41       16.53      0.49 o 
   0   9   4       60.54       51.47      0.80 o 
   1   9   4       36.17       36.31      0.71 o 
   2   9   4      364.17      373.80      2.14 o 
   3   9   4       72.45       70.08      1.03 o 
   4   9   4      633.64      655.11      3.20 o 
   5   9   4        0.26        0.23      0.18 o 
  -6  10   4       66.67       70.76      1.18 o 
  -5  10   4       10.50       11.29      0.62 o 
  -4  10   4       68.04       70.08      1.40 o 
  -3  10   4       41.42       43.97      0.89 o 
  -2  10   4      593.13      611.53      3.38 o 
  -1  10   4        0.93        1.41      0.26 o 
   0  10   4       77.70       83.27      1.06 o 
   1  10   4      182.22      167.72      1.55 o 
   2  10   4     1738.50     1747.01      7.03 o 
   3  10   4       15.18       14.67      0.49 o 
   4  10   4        0.02       -0.06      0.22 o 
   5  10   4        5.51        4.99      0.30 o 
  -6  11   4       12.84       12.15      0.56 o 
  -5  11   4      177.96      181.64      2.20 o 
  -4  11   4      817.65      841.38      8.60 o 
  -3  11   4        0.40        0.51      0.25 o 
  -2  11   4      435.80      434.67      3.08 o 
  -1  11   4      243.66      238.85      2.00 o 
   0  11   4      329.61      321.64      2.06 o 
   1  11   4      119.00      122.73      1.38 o 
   2  11   4      340.31      328.23      2.68 o 
   3  11   4        9.40        6.93      0.38 o 
   4  11   4        0.00        0.09      0.23 o 
   5  11   4        2.21        1.58      0.35 o 
  -5  12   4        3.57        3.72      0.42 o 
  -4  12   4       41.40       37.93      0.90 o 
  -3  12   4        0.74        0.50      0.25 o 
  -2  12   4      570.89      613.72      4.07 o 
  -1  12   4       94.64       94.89      1.22 o 
   0  12   4        0.04        0.48      0.20 o 
   1  12   4       17.05       11.44      0.45 o 
   2  12   4       19.95       21.16      0.56 o 
   3  12   4       14.53       15.20      0.47 o 
   4  12   4       73.91       76.17      1.24 o 
  -5  13   4       33.63       29.02      0.83 o 
  -4  13   4       14.31       12.71      0.57 o 
  -3  13   4        4.10        3.09      0.36 o 
  -2  13   4       39.03       35.89      0.84 o 
  -1  13   4        4.90        2.00      0.26 o 
   0  13   4       55.66       59.70      0.89 o 
   1  13   4       14.80       19.65      0.50 o 
   2  13   4       34.81       38.63      0.70 o 
   3  13   4       37.42       43.37      0.73 o 
   4  13   4       66.08       69.83      1.39 o 
  -4  14   4       10.74       11.41      0.68 o 
  -3  14   4        0.19        0.16      0.23 o 
  -2  14   4       55.71       52.57      0.87 o 
  -1  14   4       13.42       16.85      0.52 o 
   0  14   4       28.60       31.70      0.73 o 
   1  14   4        4.58        5.45      0.29 o 
   2  14   4        0.30        0.08      0.19 o 
   3  14   4       59.29       63.41      2.31 o 
  -3  15   4       19.48       20.00      0.71 o 
  -2  15   4       12.09       13.86      0.57 o 
  -1  15   4        5.26        6.76      0.37 o 
   0  15   4        1.36        1.48      0.24 o 
   1  15   4       68.60       67.96      1.01 o 
   2  15   4      109.71      121.68      2.43 o 
  -1  16   4       10.62        9.32      0.54 o 
   0  16   4        6.10        4.22      0.74 o 
  -8   1   5        7.67        7.61      0.46 o 
  -7   1   5       49.06       48.55      1.17 o 
  -6   1   5       25.72       26.70      0.69 o 
  -5   1   5        1.83        2.84      0.28 o 
  -4   1   5      427.06      425.13      9.65 o 
  -3   1   5      429.14      401.71      3.60 o 
  -2   1   5      483.56      465.47      4.90 o 
  -1   1   5      435.87      425.22      4.88 o 
   0   1   5      442.19      419.09      4.38 o 
   1   1   5      352.48      416.98      3.08 o 
   2   1   5       60.02       52.98      0.99 o 
   3   1   5      147.55      153.85      1.55 o 
   4   1   5      377.83      392.16      2.28 o 
   5   1   5      136.97      138.34      1.65 o 
   6   1   5      757.65      759.04      6.82 o 
  -8   2   5      180.25      165.83      3.27 o 
  -7   2   5        0.03        0.17      0.31 o 
  -6   2   5        3.75        3.30      0.32 o 
  -5   2   5        0.09        0.43      0.28 o 
  -4   2   5      201.81      191.55      3.67 o 
  -3   2   5      139.89      134.93      1.95 o 
  -2   2   5       18.18       19.96      1.02 o 
  -1   2   5     1759.01     1952.74     10.18 o 
   0   2   5      181.46      190.23      2.88 o 
   1   2   5      253.80      313.61      2.56 o 
   2   2   5      338.13      330.50      2.18 o 
   3   2   5      160.88      168.05      1.56 o 
   4   2   5       18.37       15.71      0.57 o 
   5   2   5       42.95       43.03      0.85 o 
   6   2   5       86.84       87.54      1.23 o 
  -8   3   5      119.61      113.32      4.77 o 
  -7   3   5       10.05       10.93      0.50 o 
  -6   3   5        1.73        1.76      0.28 o 
  -5   3   5        2.13        1.79      0.48 o 
  -4   3   5       36.04       35.85      1.30 o 
  -3   3   5      537.03      566.40      4.40 o 
  -2   3   5        0.28        0.32      0.25 o 
  -1   3   5      845.84      877.91      6.53 o 
   0   3   5      440.09      444.33      4.93 o 
   1   3   5      275.04      298.69      2.37 o 
   2   3   5      436.19      416.85      2.70 o 
   3   3   5       10.65       13.41      0.44 o 
   4   3   5      151.46      161.57      1.78 o 
   5   3   5       15.33       15.27      0.56 o 
   6   3   5      157.37      161.80      1.45 o 
  -8   4   5        2.27        1.99      0.48 o 
  -7   4   5        5.02        4.65      0.35 o 
  -6   4   5      151.02      157.46      1.43 o 
  -5   4   5      293.72      299.72      2.30 o 
  -4   4   5       68.08       74.28      1.16 o 
  -3   4   5      511.86      509.01      6.49 o 
  -2   4   5       18.01       13.60      0.51 o 
  -1   4   5      257.83      268.32      3.17 o 
   0   4   5        2.68        2.56      0.37 o 
   1   4   5       34.72       26.46      0.74 o 
   2   4   5      261.11      263.74      2.25 o 
   3   4   5        6.12        5.04      0.29 o 
   4   4   5        0.16       -0.07      0.27 o 
   5   4   5       84.14       84.36      1.21 o 
   6   4   5      167.04      173.72      2.02 o 
  -7   5   5       99.03      100.24      1.32 o 
  -6   5   5       32.05       30.93      0.63 o 
  -5   5   5       29.23       28.82      0.62 o 
  -4   5   5      219.58      217.52      2.17 o 
  -3   5   5      583.75      599.74      4.87 o 
  -2   5   5      287.55      303.39      2.53 o 
  -1   5   5      537.95      584.74      4.39 o 
   0   5   5        7.80        8.47      0.40 o 
   1   5   5        5.71        9.01      0.45 o 
   2   5   5        8.01        7.62      0.45 o 
   3   5   5       60.50       62.35      0.90 o 
   4   5   5      230.12      237.32      1.99 o 
   5   5   5       37.86       34.96      0.76 o 
   6   5   5        7.27        8.94      0.45 o 
  -7   6   5        1.78        2.02      0.34 o 
  -6   6   5       10.22        9.50      0.40 o 
  -5   6   5       43.86       43.05      0.85 o 
  -4   6   5       47.40       52.41      1.16 o 
  -3   6   5        4.67        5.19      0.51 o 
  -2   6   5      301.58      314.35      3.19 o 
  -1   6   5       51.42       61.85      1.10 o 
   0   6   5      297.49      291.56      2.34 o 
   1   6   5       20.99       14.03      0.57 o 
   2   6   5       22.27       18.81      0.47 o 
   3   6   5       23.30       25.34      0.59 o 
   4   6   5       22.72       21.77      0.59 o 
   5   6   5       34.68       35.07      0.76 o 
   6   6   5      179.75      182.93      2.04 o 
  -7   7   5        0.27        0.92      0.37 o 
  -6   7   5        2.65        2.86      0.30 o 
  -5   7   5       32.19       33.92      0.75 o 
  -4   7   5      204.80      212.43      1.94 o 
  -3   7   5      261.50      250.11      2.33 o 
  -2   7   5       32.84       32.84      1.04 o 
  -1   7   5       13.71       11.63      0.55 o 
   0   7   5       44.18       47.29      1.00 o 
   1   7   5       38.74       41.42      0.69 o 
   2   7   5      148.76      149.01      1.29 o 
   3   7   5      451.36      430.44      2.42 o 
   4   7   5      403.80      406.53      2.74 o 
   5   7   5        3.50        3.35      0.30 o 
   6   7   5       44.22       43.80      0.99 o 
  -7   8   5        3.35        3.48      0.42 o 
  -6   8   5        0.27        0.76      0.26 o 
  -5   8   5      118.26      121.67      1.60 o 
  -4   8   5       20.92       18.41      0.60 o 
  -3   8   5        0.07        0.55      0.24 o 
  -2   8   5       74.23       74.80      1.22 o 
  -1   8   5       22.48       19.10      0.54 o 
   0   8   5      473.09      477.81      3.48 o 
   1   8   5       26.63       26.56      0.56 o 
   2   8   5     1614.64     1644.90      6.74 o 
   3   8   5      113.73       99.11      1.18 o 
   4   8   5       24.79       26.86      0.61 o 
   5   8   5      192.81      194.53      1.84 o 
  -6   9   5        6.67        7.92      0.45 o 
  -5   9   5       72.07       75.21      1.37 o 
  -4   9   5       48.80       52.98      0.99 o 
  -3   9   5        2.58        2.30      0.31 o 
  -2   9   5      155.54      164.87      1.57 o 
  -1   9   5       16.99       16.24      0.50 o 
   0   9   5     2184.88     2187.03      9.96 o 
   1   9   5      326.64      321.34      2.10 o 
   2   9   5        7.17        9.18      0.38 o 
   3   9   5       63.29       59.83      0.92 o 
   4   9   5       21.92       20.87      0.54 o 
   5   9   5      114.36      100.63      1.52 o 
  -6  10   5      460.17      476.04      3.30 o 
  -5  10   5       10.40        9.22      0.58 o 
  -4  10   5       68.68       69.30      1.07 o 
  -3  10   5       43.20       42.95      1.01 o 
  -2  10   5        3.56        3.99      0.32 o 
  -1  10   5        6.49        5.01      0.32 o 
   0  10   5      269.19      270.24      1.99 o 
   1  10   5       16.38       15.33      0.50 o 
   2  10   5       19.48       20.83      0.54 o 
   3  10   5       42.14       37.69      0.68 o 
   4  10   5       27.82       30.25      0.62 o 
   5  10   5        7.01        5.78      0.41 o 
  -6  11   5       34.95       32.51      0.98 o 
  -5  11   5        0.74        0.86      0.30 o 
  -4  11   5      700.66      737.63      7.91 o 
  -3  11   5       81.03       83.04      1.35 o 
  -2  11   5       18.80       17.27      0.62 o 
  -1  11   5       73.94       75.13      1.05 o 
   0  11   5      511.76      493.45      2.69 o 
   1  11   5        0.21        0.27      0.23 o 
   2  11   5       70.00       77.77      1.05 o 
   3  11   5       18.95       20.22      0.57 o 
   4  11   5        0.71        1.08      0.24 o 
  -5  12   5       16.04       14.73      0.73 o 
  -4  12   5      223.00      222.49      2.84 o 
  -3  12   5      101.63      108.76      1.85 o 
  -2  12   5      327.83      327.70      2.64 o 
  -1  12   5       12.30       12.31      0.51 o 
   0  12   5      154.61      151.91      1.41 o 
   1  12   5       65.89       58.43      0.86 o 
   2  12   5       33.44       44.18      0.77 o 
   3  12   5       28.10       28.19      0.69 o 
   4  12   5        6.97        7.36      0.36 o 
  -4  13   5      123.85      118.95      4.27 o 
  -3  13   5        1.20        1.17      0.22 o 
  -2  13   5       25.82       26.51      0.72 o 
  -1  13   5       74.42       67.12      1.11 o 
   0  13   5        7.59        5.26      0.32 o 
   1  13   5        0.66        0.45      0.20 o 
   2  13   5       16.94       15.21      0.50 o 
   3  13   5        2.15        1.32      0.23 o 
  -4  14   5        1.86        2.46      0.39 o 
  -3  14   5       17.76       13.69      0.73 o 
  -2  14   5        0.49        0.88      0.21 o 
  -1  14   5        0.24        1.33      0.21 o 
   0  14   5       77.85       94.14      1.49 o 
   1  14   5       26.03       32.47      0.68 o 
   2  14   5       84.22       90.34      1.22 o 
  -2  15   5        0.28        0.40      0.23 o 
  -1  15   5        5.14        6.92      0.38 o 
   0  15   5        2.31        2.16      0.21 o 
   1  15   5       59.05       60.97      2.46 o 
  -8   0   6       83.58       77.85      2.06 o 
  -7   0   6        3.83        3.16      0.61 o 
  -6   0   6       75.60       80.66      1.58 o 
  -5   0   6       43.41       41.05      1.13 o 
  -4   0   6      415.16      409.73      6.19 o 
  -3   0   6       21.47       21.36      1.26 o 
  -2   0   6       71.77       66.19      1.72 o 
  -1   0   6      239.26      292.19      3.40 o 
   0   0   6       89.45       81.76      1.77 o 
   1   0   6      418.92      442.23      3.64 o 
   2   0   6     1130.87     1109.62      7.33 o 
   3   0   6      241.95      236.16      3.36 o 
   4   0   6      940.10      979.80      4.91 o 
   5   0   6      196.93      198.50      2.85 o 
   6   0   6       29.09       25.60      1.63 o 
  -8   1   6       19.07       18.36      0.97 o 
  -7   1   6        0.84        0.99      0.33 o 
  -6   1   6        1.20        1.17      0.27 o 
  -5   1   6       90.61       91.27      1.19 o 
  -4   1   6       45.72       43.88      0.85 o 
  -3   1   6      320.91      341.76      3.81 o 
  -2   1   6        3.33        2.67      0.39 o 
  -1   1   6      607.78      656.51      4.56 o 
   0   1   6      245.21      242.24      2.12 o 
   1   1   6        6.02        8.51      0.41 o 
   2   1   6      131.33      119.96      1.60 o 
   3   1   6      103.68      101.37      1.13 o 
   4   1   6      227.02      242.64      1.81 o 
   5   1   6        0.25        0.39      0.23 o 
   6   1   6       12.67       12.70      0.61 o 
  -8   2   6       14.99       15.90      0.66 o 
  -7   2   6        0.23        0.20      0.29 o 
  -6   2   6       79.57       84.84      1.16 o 
  -5   2   6      239.46      247.24      1.75 o 
  -4   2   6       35.90       34.62      0.72 o 
  -3   2   6     1025.01     1009.66      6.51 o 
  -2   2   6      636.45      653.25      4.07 o 
  -1   2   6      108.37      117.62      1.45 o 
   0   2   6      187.59      168.59      1.57 o 
   1   2   6       16.10       15.77      0.51 o 
   2   2   6        7.11        7.53      0.52 o 
   3   2   6      127.71      126.36      1.31 o 
   4   2   6     1364.67     1387.20      4.59 o 
   5   2   6        3.00        3.71      0.27 o 
   6   2   6      199.56      195.90      3.41 o 
  -8   3   6       37.43       35.87      1.24 o 
  -7   3   6       26.71       25.40      0.69 o 
  -6   3   6      124.93      125.71      1.42 o 
  -5   3   6       25.67       24.05      0.57 o 
  -4   3   6       26.78       32.21      0.61 o 
  -3   3   6      745.23      754.92      6.63 o 
  -2   3   6      170.61      167.95      1.96 o 
  -1   3   6       83.10       61.98      1.04 o 
   0   3   6        4.15        6.07      0.44 o 
   1   3   6      309.31      304.91      2.44 o 
   2   3   6        1.32        0.93      0.27 o 
   3   3   6       55.84       56.31      0.84 o 
   4   3   6       31.20       30.64      0.69 o 
   5   3   6      230.25      230.67      2.53 o 
   6   3   6      284.05      282.71      2.86 o 
  -7   4   6        2.69        3.27      0.32 o 
  -6   4   6       33.91       30.57      0.70 o 
  -5   4   6      314.60      330.65      2.38 o 
  -4   4   6       38.32       38.52      0.64 o 
  -3   4   6       56.78       57.41      1.33 o 
  -2   4   6        8.81        8.01      0.53 o 
  -1   4   6      501.03      539.10      2.97 o 
   0   4   6      354.69      341.04      2.46 o 
   1   4   6       24.02       21.04      0.74 o 
   2   4   6        1.15        1.14      0.31 o 
   3   4   6       21.54       17.63      0.52 o 
   4   4   6       17.64       19.52      0.63 o 
   5   4   6        0.05        0.45      0.22 o 
   6   4   6       10.86       11.13      0.59 o 
  -7   5   6       19.55       22.97      0.59 o 
  -6   5   6        1.20        1.45      0.26 o 
  -5   5   6      116.99      118.24      1.29 o 
  -4   5   6        7.20        9.75      0.44 o 
  -3   5   6       25.39       28.72      0.65 o 
  -2   5   6       35.36       37.02      1.06 o 
  -1   5   6        9.71        7.24      0.42 o 
   0   5   6       33.24       35.36      0.82 o 
   1   5   6        0.93        1.47      0.45 o 
   2   5   6       16.93       17.96      0.48 o 
   3   5   6       17.16       16.77      0.51 o 
   4   5   6        2.56        2.51      0.28 o 
   5   5   6       21.72       22.33      0.54 o 
   6   5   6       13.15       12.29      0.58 o 
  -7   6   6        0.11        0.17      0.30 o 
  -6   6   6        2.32        2.57      0.28 o 
  -5   6   6       14.13       15.42      0.51 o 
  -4   6   6        7.77        7.00      0.41 o 
  -3   6   6      210.07      212.24      2.32 o 
  -2   6   6        0.31        0.99      0.31 o 
  -1   6   6       59.17       52.15      1.12 o 
   0   6   6       27.09       27.52      0.82 o 
   1   6   6       17.79       10.38      0.39 o 
   2   6   6        0.00       -0.16      0.30 o 
   3   6   6       16.13       12.84      0.45 o 
   4   6   6        7.99        7.38      0.44 o 
   5   6   6       51.00       51.37      0.91 o 
  -7   7   6        4.59        3.80      0.42 o 
  -6   7   6       13.11       12.53      0.51 o 
  -5   7   6       12.85       12.03      0.53 o 
  -4   7   6      183.46      197.44      1.94 o 
  -3   7   6        2.25        2.94      0.35 o 
  -2   7   6        3.85        3.29      0.39 o 
  -1   7   6       13.09       10.96      0.38 o 
   0   7   6      368.93      389.99      2.18 o 
   1   7   6        3.55        1.28      0.29 o 
   2   7   6      108.09      112.81      1.21 o 
   3   7   6        5.36        4.93      0.30 o 
   4   7   6      231.74      223.62      1.94 o 
   5   7   6       73.55       76.03      1.21 o 
  -7   8   6       32.81       32.09      1.33 o 
  -6   8   6       68.28       73.13      1.23 o 
  -5   8   6       49.34       49.97      1.01 o 
  -4   8   6        2.41        2.48      0.30 o 
  -3   8   6        3.70        4.22      0.33 o 
  -2   8   6      651.79      670.10      3.60 o 
  -1   8   6      160.93      171.14      1.54 o 
   0   8   6      173.26      167.89      1.45 o 
   1   8   6      520.83      489.90      2.54 o 
   2   8   6      270.43      263.67      2.00 o 
   3   8   6       28.20       20.53      0.54 o 
   4   8   6       26.81       24.58      0.59 o 
   5   8   6       60.94       60.24      1.61 o 
  -6   9   6        0.42        0.21      0.30 o 
  -5   9   6        3.34        3.30      0.37 o 
  -4   9   6       14.84       15.98      0.59 o 
  -3   9   6        1.83        2.54      0.30 o 
  -2   9   6      553.85      559.50      3.77 o 
  -1   9   6       63.12       61.19      1.02 o 
   0   9   6      799.90      807.87      4.20 o 
   1   9   6       14.97       10.15      0.41 o 
   2   9   6       34.33       31.35      0.69 o 
   3   9   6      156.75      150.08      1.41 o 
   4   9   6       22.66       23.42      0.54 o 
  -6  10   6      115.60      120.85      1.65 o 
  -5  10   6        9.34        9.76      0.47 o 
  -4  10   6      172.98      177.87      1.91 o 
  -3  10   6       91.29       90.75      1.30 o 
  -2  10   6     1443.01     1437.16      7.70 o 
  -1  10   6       69.16       60.57      1.05 o 
   0  10   6       69.28       69.06      1.08 o 
   1  10   6       51.23       56.18      0.94 o 
   2  10   6       45.13       43.27      0.81 o 
   3  10   6      122.39      115.47      1.10 o 
   4  10   6      133.66      126.65      2.31 o 
  -5  11   6      114.58      120.71      2.01 o 
  -4  11   6      150.86      146.55      2.16 o 
  -3  11   6       17.12       17.68      0.63 o 
  -2  11   6      113.69      113.29      1.45 o 
  -1  11   6       35.77       29.70      0.72 o 
   0  11   6        6.51        3.29      0.30 o 
   1  11   6        0.70        0.19      0.21 o 
   2  11   6        0.14        0.05      0.24 o 
   3  11   6       16.70       17.01      0.55 o 
   4  11   6        4.45        4.27      0.38 o 
  -5  12   6       18.57       19.68      0.86 o 
  -4  12   6        3.54        3.17      0.34 o 
  -3  12   6       49.39       45.21      0.93 o 
  -2  12   6        3.15        3.20      0.36 o 
  -1  12   6       20.59       23.48      0.64 o 
   0  12   6       75.43       75.56      1.07 o 
   1  12   6        2.98        1.94      0.23 o 
   2  12   6        2.03        1.89      0.23 o 
   3  12   6        0.77        0.67      0.24 o 
  -4  13   6       36.84       35.65      1.01 o 
  -3  13   6        5.64        7.73      0.42 o 
  -2  13   6       35.55       36.59      0.81 o 
  -1  13   6       18.05       20.85      0.61 o 
   0  13   6      120.86      140.44      1.63 o 
   1  13   6       19.58       17.83      0.46 o 
   2  13   6        1.90        2.61      0.28 o 
  -3  14   6        0.35        0.15      0.28 o 
  -2  14   6        2.14        1.93      0.28 o 
  -1  14   6       68.34       76.46      1.15 o 
   0  14   6        1.07        1.09      0.20 o 
   1  14   6       31.47       34.30      0.68 o 
  -1  15   6       38.74       30.11      0.81 o 
  -7   1   7       35.82       39.32      1.35 o 
  -6   1   7       94.42       92.72      1.53 o 
  -5   1   7       85.40       84.05      1.16 o 
  -4   1   7      150.85      158.89      1.58 o 
  -3   1   7      260.15      278.76      2.94 o 
  -2   1   7       12.94       10.42      0.51 o 
  -1   1   7      179.98      183.77      1.90 o 
   0   1   7      750.64      734.40      4.24 o 
   1   1   7      201.01      183.97      1.85 o 
   2   1   7     1841.66     1811.09      8.30 o 
   3   1   7       34.55       34.30      0.71 o 
   4   1   7        1.24        0.90      0.22 o 
   5   1   7        0.49        0.95      0.30 o 
  -7   2   7        6.79        8.37      0.56 o 
  -6   2   7        3.51        2.79      0.34 o 
  -5   2   7      380.79      401.49      2.76 o 
  -4   2   7       69.36       73.25      0.99 o 
  -3   2   7        9.96       13.10      0.49 o 
  -2   2   7       92.21       91.21      1.50 o 
  -1   2   7      345.18      357.70      2.51 o 
   0   2   7      270.51      256.26      2.14 o 
   1   2   7       77.28       73.44      0.86 o 
   2   2   7      275.09      290.21      1.79 o 
   3   2   7      170.27      164.88      1.56 o 
   4   2   7      265.23      274.57      2.00 o 
   5   2   7       58.92       57.60      0.92 o 
  -7   3   7       90.40       94.75      1.69 o 
  -6   3   7        0.71        0.34      0.31 o 
  -5   3   7       77.64       79.39      1.10 o 
  -4   3   7       72.70       78.52      1.09 o 
  -3   3   7      203.42      224.89      2.40 o 
  -2   3   7      706.12      689.36      4.68 o 
  -1   3   7        7.13        4.69      0.48 o 
   0   3   7      120.43      116.94      1.55 o 
   1   3   7       60.14       72.78      0.89 o 
   2   3   7      864.94      857.72      4.27 o 
   3   3   7        6.83        7.90      0.39 o 
   4   3   7      195.50      199.56      1.72 o 
   5   3   7       55.63       55.28      0.81 o 
  -7   4   7       36.70       38.43      0.96 o 
  -6   4   7        0.13        0.39      0.28 o 
  -5   4   7       36.28       34.11      0.72 o 
  -4   4   7        0.00        0.32      0.26 o 
  -3   4   7        6.88        6.59      0.39 o 
  -2   4   7      138.16      143.27      1.64 o 
  -1   4   7        4.30        5.07      0.42 o 
   0   4   7       51.04       47.38      0.90 o 
   1   4   7      144.64      154.79      1.48 o 
   2   4   7      329.42      317.42      1.99 o 
   3   4   7       85.54       85.49      1.10 o 
   4   4   7      224.31      221.74      1.93 o 
   5   4   7        0.15        0.04      0.20 o 
  -7   5   7      170.33      174.52      2.23 o 
  -6   5   7       18.26       17.25      0.65 o 
  -5   5   7       80.56       81.04      1.05 o 
  -4   5   7        5.31        5.12      0.33 o 
  -3   5   7        0.41        0.33      0.34 o 
  -2   5   7        1.41        1.05      0.26 o 
  -1   5   7       44.23       47.29      0.79 o 
   0   5   7      286.91      279.08      2.00 o 
   1   5   7      217.79      206.87      1.53 o 
   2   5   7       21.54       19.43      0.54 o 
   3   5   7        6.46        4.38      0.29 o 
   4   5   7      184.45      186.89      1.78 o 
   5   5   7      213.92      215.99      3.46 o 
  -7   6   7        5.98        5.33      0.41 o 
  -6   6   7      137.49      145.47      1.74 o 
  -5   6   7       53.83       55.14      1.05 o 
  -4   6   7       87.72       93.36      1.30 o 
  -3   6   7       15.26       13.61      0.55 o 
  -2   6   7        2.24        3.00      0.35 o 
  -1   6   7      120.46      125.75      1.22 o 
   0   6   7      294.67      303.37      1.86 o 
   1   6   7       25.07       27.63      0.60 o 
   2   6   7      483.06      463.29      2.44 o 
   3   6   7      187.79      192.97      1.56 o 
   4   6   7       22.40       20.42      0.63 o 
   5   6   7        5.05        5.58      0.36 o 
  -7   7   7       37.00       36.89      1.30 o 
  -6   7   7        2.49        2.94      0.35 o 
  -5   7   7       31.12       30.36      0.84 o 
  -4   7   7       92.60       98.02      1.41 o 
  -3   7   7       22.89       25.18      0.74 o 
  -2   7   7      456.24      459.69      2.63 o 
  -1   7   7      326.90      299.10      1.89 o 
   0   7   7      701.20      678.99      3.07 o 
   1   7   7       33.82       43.25      0.77 o 
   2   7   7       23.74       19.66      0.55 o 
   3   7   7      276.54      276.25      2.18 o 
   4   7   7       11.55       12.75      0.48 o 
   5   7   7        2.59        2.06      0.25 o 
  -6   8   7       11.79       11.29      0.53 o 
  -5   8   7        3.70        2.80      0.33 o 
  -4   8   7      438.45      453.37      2.92 o 
  -3   8   7        2.03        1.94      0.29 o 
  -2   8   7     1080.30     1082.54      5.65 o 
  -1   8   7      191.42      161.95      1.54 o 
   0   8   7        4.22        2.02      0.25 o 
   1   8   7      239.47      227.52      1.78 o 
   2   8   7        3.42        4.79      0.32 o 
   3   8   7       24.05       21.99      0.54 o 
   4   8   7        9.30        8.14      0.38 o 
  -6   9   7       85.27       81.50      3.17 o 
  -5   9   7        0.19        0.11      0.24 o 
  -4   9   7      815.09      836.49      3.74 o 
  -3   9   7      162.42      166.52      1.78 o 
  -2   9   7       26.81       24.43      0.67 o 
  -1   9   7      268.77      251.83      2.10 o 
   0   9   7       31.84       34.37      0.70 o 
   1   9   7      259.95      221.95      1.65 o 
   2   9   7       56.34       50.34      0.90 o 
   3   9   7        0.17        0.71      0.19 o 
   4   9   7       29.34       23.98      0.55 o 
  -6  10   7        0.69        0.81      0.49 o 
  -5  10   7       10.66        9.27      0.44 o 
  -4  10   7       97.91       98.29      1.11 o 
  -3  10   7       19.46       19.36      0.63 o 
  -2  10   7        7.21        7.64      0.49 o 
  -1  10   7       34.93       31.75      0.73 o 
   0  10   7       18.08       20.93      0.63 o 
   1  10   7       35.28       27.52      0.63 o 
   2  10   7       10.36       10.72      0.40 o 
   3  10   7       18.23        9.72      0.40 o 
  -5  11   7        8.36        9.19      0.49 o 
  -4  11   7      253.85      253.56      2.14 o 
  -3  11   7       14.06       14.76      0.60 o 
  -2  11   7       56.59       57.09      0.99 o 
  -1  11   7       11.94       12.51      0.47 o 
   0  11   7       19.53       21.19      0.58 o 
   1  11   7        1.31        1.39      0.25 o 
   2  11   7       93.07       97.44      1.14 o 
   3  11   7       21.80       23.53      0.59 o 
  -4  12   7       26.77       24.71      2.06 o 
  -3  12   7       66.30       66.27      1.21 o 
  -2  12   7       20.22       26.86      0.80 o 
  -1  12   7       35.34       37.08      0.78 o 
   0  12   7        0.68        0.57      0.20 o 
   1  12   7        1.65        0.90      0.20 o 
   2  12   7       27.41       27.86      0.75 o 
  -3  13   7        0.00        0.30      0.19 o 
  -2  13   7        8.15        6.89      0.53 o 
  -1  13   7        9.76        7.67      0.39 o 
   0  13   7       43.81       48.96      0.89 o 
   1  13   7       29.36       26.99      0.96 o 
  -2  14   7       57.45       57.32      1.35 o 
  -1  14   7        7.65        6.71      0.43 o 
   0  14   7       29.94       31.26      1.37 o 
  -7   0   8        2.27        1.75      0.63 o 
  -6   0   8       17.44       14.38      1.03 o 
  -5   0   8      240.78      250.53      3.70 o 
  -4   0   8        1.14        0.85      0.29 o 
  -3   0   8      275.31      279.53      2.40 o 
  -2   0   8      738.36      765.54      5.87 o 
  -1   0   8      322.46      310.73      2.70 o 
   0   0   8     1137.13     1151.28      8.20 o 
   1   0   8      248.84      253.23      2.55 o 
   2   0   8       79.49       77.16      1.34 o 
   3   0   8       23.04       20.45      0.84 o 
   4   0   8       43.04       42.44      1.18 o 
   5   0   8        9.65        9.59      0.67 o 
  -7   1   8      121.46      128.47      2.03 o 
  -6   1   8        4.11        3.55      0.41 o 
  -5   1   8       81.39       81.57      1.19 o 
  -4   1   8       42.39       45.84      0.77 o 
  -3   1   8       16.24       18.16      0.48 o 
  -2   1   8      186.29      180.46      1.53 o 
  -1   1   8       85.86       78.64      0.89 o 
   0   1   8      153.70      155.13      1.24 o 
   1   1   8       49.96       51.53      0.76 o 
   2   1   8        1.83        1.03      0.23 o 
   3   1   8      153.06      161.90      1.54 o 
   4   1   8       29.72       27.68      0.67 o 
   5   1   8        2.82        2.69      0.30 o 
  -7   2   8       94.48       98.98      1.73 o 
  -6   2   8      122.40      131.42      1.87 o 
  -5   2   8        0.42        0.38      0.28 o 
  -4   2   8      101.48      107.09      1.35 o 
  -3   2   8        3.18        3.14      0.41 o 
  -2   2   8       60.57       56.55      0.94 o 
  -1   2   8       48.15       47.42      0.78 o 
   0   2   8     2661.18     2560.18     10.72 o 
   1   2   8      108.81      107.79      1.13 o 
   2   2   8      173.04      163.10      1.42 o 
   3   2   8        4.15        3.02      0.29 o 
   4   2   8      139.89      138.55      1.38 o 
   5   2   8       31.01       29.49      0.88 o 
  -7   3   8       65.91       65.71      1.57 o 
  -6   3   8        8.65       10.73      0.62 o 
  -5   3   8       58.27       60.28      1.04 o 
  -4   3   8       20.28       20.53      0.77 o 
  -3   3   8      100.14       97.54      1.17 o 
  -2   3   8        2.53        2.38      0.27 o 
  -1   3   8       32.14       36.48      0.68 o 
   0   3   8        2.75        4.26      0.32 o 
   1   3   8      384.09      369.82      2.24 o 
   2   3   8     1076.26     1038.73      4.77 o 
   3   3   8        3.09        1.62      0.25 o 
   4   3   8      235.26      237.73      2.18 o 
   5   3   8      149.58      141.42      3.04 o 
  -7   4   8        0.36        0.48      0.38 o 
  -6   4   8        0.08        0.27      0.38 o 
  -5   4   8       79.98       81.59      1.29 o 
  -4   4   8      138.54      139.90      1.86 o 
  -3   4   8       53.00       52.69      1.04 o 
  -2   4   8        2.45        2.81      0.31 o 
  -1   4   8       27.67       23.59      0.59 o 
   0   4   8       26.00       27.84      0.56 o 
   1   4   8       32.70       22.42      0.57 o 
   2   4   8        1.00        1.42      0.23 o 
   3   4   8      474.17      469.87      2.82 o 
   4   4   8       56.48       59.93      0.99 o 
   5   4   8        3.93        4.68      0.41 o 
  -7   5   8        6.61        6.10      0.55 o 
  -6   5   8       10.04       10.03      0.61 o 
  -5   5   8       25.68       23.63      0.70 o 
  -4   5   8        7.61        8.35      0.45 o 
  -3   5   8        0.00        0.09      0.24 o 
  -2   5   8        8.35        8.69      0.45 o 
  -1   5   8       25.68       24.21      0.66 o 
   0   5   8        2.55        1.95      0.23 o 
   1   5   8       54.25       50.11      0.83 o 
   2   5   8       40.59       34.16      0.71 o 
   3   5   8        7.37        9.34      0.41 o 
   4   5   8       83.03       73.73      1.49 o 
  -6   6   8        0.03        0.52      0.34 o 
  -5   6   8       16.07       18.01      0.58 o 
  -4   6   8       44.12       45.30      0.89 o 
  -3   6   8       16.67       14.52      0.51 o 
  -2   6   8       15.34       14.46      0.50 o 
  -1   6   8       19.88       14.45      0.51 o 
   0   6   8       57.12       51.22      0.87 o 
   1   6   8      132.75      119.64      1.26 o 
   2   6   8       86.58       76.22      1.01 o 
   3   6   8       77.54       75.67      1.06 o 
   4   6   8        1.04        1.09      0.25 o 
  -6   7   8       19.88       18.66      0.68 o 
  -5   7   8       12.47       13.18      0.53 o 
  -4   7   8      234.79      237.12      2.01 o 
  -3   7   8        0.40        0.78      0.26 o 
  -2   7   8      155.62      161.62      1.48 o 
  -1   7   8        8.20        7.97      0.37 o 
   0   7   8      274.31      246.54      1.87 o 
   1   7   8      158.64      161.49      1.47 o 
   2   7   8        6.40        3.57      0.29 o 
   3   7   8       26.23       26.97      0.67 o 
   4   7   8        8.19        7.76      0.41 o 
  -6   8   8      244.46      245.32      3.49 o 
  -5   8   8       27.29       29.68      0.70 o 
  -4   8   8      151.68      156.78      1.51 o 
  -3   8   8      338.10      333.75      2.61 o 
  -2   8   8      182.90      172.24      1.59 o 
  -1   8   8        2.19        0.60      0.24 o 
   0   8   8        0.54        0.61      0.21 o 
   1   8   8       93.36       86.13      1.05 o 
   2   8   8      109.40      106.43      1.24 o 
   3   8   8       39.12       47.99      0.83 o 
   4   8   8        4.34        4.93      0.33 o 
  -6   9   8      264.29      239.52      4.23 o 
  -5   9   8        9.53       10.13      0.46 o 
  -4   9   8      246.39      249.92      1.81 o 
  -3   9   8       30.41       26.75      0.69 o 
  -2   9   8      106.02      102.76      1.37 o 
  -1   9   8      126.34      112.23      1.24 o 
   0   9   8        9.19        8.39      0.38 o 
   1   9   8        3.58        0.81      0.23 o 
   2   9   8       45.97       46.06      0.72 o 
   3   9   8       20.54       23.21      0.63 o 
  -5  10   8       53.35       56.54      1.11 o 
  -4  10   8      108.61      108.65      1.12 o 
  -3  10   8       64.90       63.21      0.94 o 
  -2  10   8        9.30        8.08      0.42 o 
  -1  10   8      119.55      105.84      1.25 o 
   0  10   8      217.18      215.59      1.79 o 
   1  10   8       12.63       15.92      0.53 o 
   2  10   8       31.63       29.97      0.69 o 
   3  10   8        1.12        0.72      0.21 o 
  -4  11   8        9.28        8.12      0.63 o 
  -3  11   8        0.12       -0.13      0.21 o 
  -2  11   8        1.87        1.32      0.25 o 
  -1  11   8       32.95       29.80      0.63 o 
   0  11   8        0.00        0.20      0.21 o 
   1  11   8       44.65       38.39      0.78 o 
   2  11   8       32.28       32.57      0.96 o 
  -4  12   8       13.26       10.92      0.72 o 
  -3  12   8        5.07        4.11      0.32 o 
  -2  12   8        3.24        2.99      0.33 o 
  -1  12   8        1.97        2.28      0.24 o 
   0  12   8        5.12        5.18      0.32 o 
   1  12   8        0.73        0.43      0.19 o 
  -2  13   8       10.84       13.12      0.50 o 
  -1  13   8       64.04       71.89      1.37 o 
   0  13   8       14.97       14.26      0.72 o 
  -7   1   9       68.36       67.80      1.59 o 
  -6   1   9        0.10       -0.03      0.32 o 
  -5   1   9       40.81       39.08      0.87 o 
  -4   1   9      280.49      295.54      2.00 o 
  -3   1   9       63.36       59.56      0.88 o 
  -2   1   9     1248.88     1251.79      6.98 o 
  -1   1   9        0.07        0.38      0.23 o 
   0   1   9       18.41       19.52      0.51 o 
   1   1   9        0.18        0.20      0.22 o 
   2   1   9      149.45      150.78      1.38 o 
   3   1   9       30.02       31.91      0.65 o 
   4   1   9       84.70       87.50      1.35 o 
  -7   2   9        1.95        2.51      0.36 o 
  -6   2   9        0.04        0.73      0.37 o 
  -5   2   9       84.42       86.92      1.41 o 
  -4   2   9      183.40      186.48      1.80 o 
  -3   2   9       24.08       23.21      0.63 o 
  -2   2   9      262.00      273.35      2.43 o 
  -1   2   9      211.87      202.09      1.61 o 
   0   2   9      310.42      311.15      1.81 o 
   1   2   9       37.91       41.84      0.80 o 
   2   2   9        5.64        5.02      0.32 o 
   3   2   9       69.34       75.41      1.02 o 
   4   2   9        2.23        1.68      0.27 o 
  -7   3   9       43.01       40.73      1.76 o 
  -6   3   9      195.44      201.27      2.28 o 
  -5   3   9       18.70       17.73      0.67 o 
  -4   3   9        1.66        1.57      0.29 o 
  -3   3   9       18.82       19.02      0.59 o 
  -2   3   9     1108.24     1124.14      6.01 o 
  -1   3   9        6.85        7.73      0.36 o 
   0   3   9      272.70      279.24      1.76 o 
   1   3   9      193.54      192.23      1.63 o 
   2   3   9        1.70        0.75      0.22 o 
   3   3   9       22.47       18.86      0.50 o 
   4   3   9       30.89       36.84      1.25 o 
  -7   4   9        0.32        0.61      0.34 o 
  -6   4   9        7.92        8.62      0.61 o 
  -5   4   9        9.98        9.84      0.49 o 
  -4   4   9      105.33      111.25      1.53 o 
  -3   4   9       17.16       18.34      0.64 o 
  -2   4   9       89.06       87.52      1.37 o 
  -1   4   9       96.42      103.78      1.22 o 
   0   4   9      699.56      662.01      2.77 o 
   1   4   9        7.36        2.59      0.27 o 
   2   4   9      305.04      288.32      1.95 o 
   3   4   9       58.89       54.84      0.83 o 
   4   4   9        0.23        0.86      0.19 o 
  -6   5   9        0.40        0.88      0.32 o 
  -5   5   9        0.79        1.36      0.28 o 
  -4   5   9       20.58       22.28      0.65 o 
  -3   5   9      189.95      193.60      2.12 o 
  -2   5   9      156.95      152.73      1.68 o 
  -1   5   9       70.70       56.72      0.95 o 
   0   5   9      132.87      125.84      1.31 o 
   1   5   9      334.87      326.83      2.14 o 
   2   5   9       31.81       32.39      0.67 o 
   3   5   9       70.17       67.98      0.99 o 
   4   5   9        1.37        1.62      0.20 o 
  -6   6   9       34.87       34.97      0.98 o 
  -5   6   9       38.57       42.52      0.94 o 
  -4   6   9      303.25      315.59      2.82 o 
  -3   6   9        1.20        0.86      0.29 o 
  -2   6   9      309.32      301.59      2.19 o 
  -1   6   9      318.27      325.60      2.21 o 
   0   6   9        1.82        0.27      0.21 o 
   1   6   9       33.07       35.06      0.67 o 
   2   6   9       18.46       13.10      0.44 o 
   3   6   9       12.08       14.85      0.50 o 
  -6   7   9      280.28      274.44      2.33 o 
  -5   7   9       55.75       56.51      1.11 o 
  -4   7   9      234.28      234.63      2.35 o 
  -3   7   9       66.66       72.33      1.39 o 
  -2   7   9        3.96        5.59      0.33 o 
  -1   7   9      241.92      231.56      1.77 o 
   0   7   9       39.74       42.30      0.78 o 
   1   7   9        1.45        0.53      0.22 o 
   2   7   9        0.28        0.44      0.21 o 
   3   7   9        6.53        8.86      0.44 o 
  -5   8   9       60.52       60.04      1.20 o 
  -4   8   9       52.31       51.51      0.92 o 
  -3   8   9       48.39       50.84      1.15 o 
  -2   8   9        2.77        3.48      0.33 o 
  -1   8   9        3.38        1.97      0.23 o 
   0   8   9        9.36        7.99      0.37 o 
   1   8   9       23.48       20.39      0.55 o 
   2   8   9       36.17       40.03      0.68 o 
   3   8   9        0.14        0.53      0.20 o 
  -5   9   9      198.76      190.65      4.39 o 
  -4   9   9        2.20        1.68      0.24 o 
  -3   9   9      155.49      143.57      1.58 o 
  -2   9   9       60.74       56.27      1.02 o 
  -1   9   9        1.15        1.02      0.22 o 
   0   9   9       42.38       39.55      0.81 o 
   1   9   9       52.20       61.70      1.01 o 
   2   9   9        6.59        5.73      0.32 o 
  -4  10   9        2.57        2.94      0.30 o 
  -3  10   9       56.73       49.56      0.85 o 
  -2  10   9       15.17       16.20      0.52 o 
  -1  10   9       53.69       39.10      0.75 o 
   0  10   9        4.06        3.56      0.30 o 
   1  10   9      134.90      142.70      1.86 o 
   2  10   9      104.02      120.92      5.74 o 
  -3  11   9        0.64        0.97      0.23 o 
  -2  11   9       38.66       35.98      0.82 o 
  -1  11   9       11.54       15.01      0.53 o 
   0  11   9      103.25      102.58      1.46 o 
   1  11   9        0.32        1.53      0.32 o 
  -2  12   9       35.02       31.81      1.11 o 
  -1  12   9        0.09       -0.10      0.21 o 
   0  12   9        1.01        0.54      0.30 o 
  -6   0  10      169.40      168.56     13.56 o 
  -5   0  10       78.96       79.57      3.82 o 
  -4   0  10      369.44      371.44      5.35 o 
  -3   0  10       57.14       54.94      1.34 o 
  -2   0  10       50.89       50.20      1.34 o 
  -1   0  10        4.10        2.31      0.35 o 
   0   0  10        5.67        5.74      0.47 o 
   1   0  10        1.58        1.57      0.32 o 
   2   0  10      303.87      307.23      6.67 o 
   3   0  10      162.52      171.27      3.18 o 
  -6   1  10       75.46       75.33      2.58 o 
  -5   1  10        7.48        7.22      0.59 o 
  -4   1  10       34.74       37.58      0.90 o 
  -3   1  10       96.86       98.97      1.31 o 
  -2   1  10       11.81       10.78      0.43 o 
  -1   1  10      190.25      200.10      1.56 o 
   0   1  10       12.95       10.48      0.39 o 
   1   1  10        0.57        0.44      0.22 o 
   2   1  10       27.75       26.37      0.72 o 
   3   1  10        9.43       11.53      0.42 o 
  -6   2  10       46.08       45.59      1.12 o 
  -5   2  10        1.90        1.39      0.30 o 
  -4   2  10     1164.94     1186.73      9.72 o 
  -3   2  10      104.00      105.24      1.14 o 
  -2   2  10        9.05        8.60      0.41 o 
  -1   2  10       21.34       23.17      0.58 o 
   0   2  10      316.38      300.98      1.78 o 
   1   2  10      130.87      130.98      1.27 o 
   2   2  10       15.85       19.11      0.54 o 
   3   2  10       37.96       47.93      0.78 o 
  -6   3  10        0.11        0.28      0.29 o 
  -5   3  10        0.50        0.70      0.27 o 
  -4   3  10       65.53       64.95      1.14 o 
  -3   3  10      123.84      120.56      1.30 o 
  -2   3  10     1062.03     1032.51      4.61 o 
  -1   3  10       83.07       70.76      0.98 o 
   0   3  10      120.34      107.64      1.13 o 
   1   3  10      204.62      198.59      1.69 o 
   2   3  10        5.90        5.09      0.33 o 
   3   3  10        3.13        3.69      0.28 o 
  -6   4  10        0.31        0.58      0.29 o 
  -5   4  10       14.79       14.81      0.56 o 
  -4   4  10       21.31       23.65      0.68 o 
  -3   4  10       72.74       68.52      1.05 o 
  -2   4  10       54.77       58.67      1.08 o 
  -1   4  10      439.71      428.22      2.91 o 
   0   4  10      127.27      140.96      1.30 o 
   1   4  10       42.24       45.91      0.81 o 
   2   4  10       47.30       58.06      0.83 o 
   3   4  10       37.27       38.79      0.76 o 
  -6   5  10        1.28        1.00      0.27 o 
  -5   5  10        4.32        4.51      0.35 o 
  -4   5  10        1.05        0.78      0.25 o 
  -3   5  10       35.00       35.92      0.75 o 
  -2   5  10       98.94       90.37      1.27 o 
  -1   5  10       18.93       23.52      0.62 o 
   0   5  10      177.30      161.90      1.45 o 
   1   5  10       10.04       11.07      0.41 o 
   2   5  10        3.38        4.56      0.24 o 
   3   5  10       20.84       25.83      0.74 o 
  -5   6  10        7.70        7.17      0.44 o 
  -4   6  10       60.88       60.70      1.06 o 
  -3   6  10      109.01      109.61      1.34 o 
  -2   6  10       33.26       28.53      0.71 o 
  -1   6  10       57.93       55.11      0.87 o 
   0   6  10        1.37        1.35      0.23 o 
   1   6  10       16.49       11.88      0.39 o 
   2   6  10        0.19        0.19      0.19 o 
   3   6  10        0.35        0.01      0.29 o 
  -5   7  10        4.61        6.12      0.44 o 
  -4   7  10       76.74       74.65      1.09 o 
  -3   7  10       89.42       93.63      1.40 o 
  -2   7  10        1.33        2.11      0.26 o 
  -1   7  10       67.80       70.78      0.92 o 
   0   7  10        4.14        4.62      0.29 o 
   1   7  10        3.18        3.44      0.25 o 
   2   7  10        4.21        3.54      0.29 o 
  -5   8  10        0.49        0.65      0.23 o 
  -4   8  10       11.53       12.15      0.50 o 
  -3   8  10       33.18       29.53      0.71 o 
  -2   8  10       71.78       66.43      1.18 o 
  -1   8  10       24.75       31.36      0.64 o 
   0   8  10        9.82       11.53      0.43 o 
   1   8  10       18.78       21.26      0.64 o 
   2   8  10        9.82       10.80      0.43 o 
  -4   9  10        0.01       -0.03      0.17 o 
  -3   9  10        3.16        1.20      0.24 o 
  -2   9  10       37.70       36.97      0.83 o 
  -1   9  10       25.99       32.51      0.72 o 
   0   9  10       61.04       72.91      1.35 o 
   1   9  10       54.05       62.24      1.59 o 
  -3  10  10        7.86        9.27      0.40 o 
  -2  10  10       66.11       63.15      1.55 o 
  -1  10  10        2.01        1.21      0.22 o 
   0  10  10        4.46        5.65      0.39 o 
  -6   1  11      281.42      277.34      3.37 o 
  -5   1  11        4.20        3.81      0.57 o 
  -4   1  11       38.22       38.22      1.14 o 
  -3   1  11        4.81        4.44      0.34 o 
  -2   1  11       93.03       90.98      1.17 o 
  -1   1  11       41.40       43.79      0.72 o 
   0   1  11      124.61      131.42      1.19 o 
   1   1  11      118.17      125.83      1.29 o 
   2   1  11       84.14       91.68      1.53 o 
  -5   2  11       69.62       62.64      1.90 o 
  -4   2  11      103.23      100.88      1.86 o 
  -3   2  11        0.59        0.65      0.25 o 
  -2   2  11        0.80        0.93      0.24 o 
  -1   2  11       71.85       71.66      0.93 o 
   0   2  11        1.27        0.76      0.22 o 
   1   2  11        5.45        8.78      0.38 o 
   2   2  11        1.14        0.75      0.23 o 
  -5   3  11        1.34        1.48      0.38 o 
  -4   3  11       96.30       99.85      1.33 o 
  -3   3  11      166.19      165.07      1.71 o 
  -2   3  11        9.45        5.50      0.33 o 
  -1   3  11       11.81        7.04      0.35 o 
   0   3  11       37.65       45.00      0.83 o 
   1   3  11       88.27      112.70      1.67 o 
   2   3  11       13.58       10.73      0.46 o 
  -5   4  11       15.35       13.76      0.76 o 
  -4   4  11      603.02      598.48      4.13 o 
  -3   4  11       22.27       17.88      0.53 o 
  -2   4  11      194.63      190.78      1.67 o 
  -1   4  11       27.04       24.56      0.59 o 
   0   4  11        0.68        1.49      0.25 o 
   1   4  11        0.31        0.28      0.20 o 
   2   4  11       50.08       55.06      1.10 o 
  -5   5  11       89.84       79.53      2.44 o 
  -4   5  11        7.26        5.78      0.37 o 
  -3   5  11      168.06      170.17      1.42 o 
  -2   5  11       55.24       58.75      0.90 o 
  -1   5  11       71.27       61.90      0.84 o 
   0   5  11        1.25        2.62      0.27 o 
   1   5  11        2.45        1.52      0.30 o 
   2   5  11       74.75       76.41      1.33 o 
  -5   6  11      130.20      101.34      2.80 o 
  -4   6  11        0.87        1.31      0.25 o 
  -3   6  11       35.89       38.01      0.86 o 
  -2   6  11       22.56       19.89      0.51 o 
  -1   6  11       36.87       41.17      0.70 o 
   0   6  11        4.36        3.25      0.26 o 
   1   6  11       86.94       87.00      2.44 o 
  -4   7  11       20.10       20.25      0.56 o 
  -3   7  11        0.23        0.63      0.28 o 
  -2   7  11        0.10       -0.14      0.22 o 
  -1   7  11        1.89        3.59      0.27 o 
   0   7  11        1.81        1.09      0.27 o 
   1   7  11        7.98       12.60      0.53 o 
  -3   8  11       27.36       26.66      0.61 o 
  -2   8  11       22.33       24.55      0.74 o 
  -1   8  11        0.45        0.76      0.23 o 
   0   8  11        1.04        1.69      0.23 o 
  -2   9  11        4.63        3.25      0.26 o 
  -1   9  11       18.08       18.92      1.68 o 
  -5   0  12        0.15        0.24      0.28 o 
  -4   0  12        0.02        0.18      0.40 o 
  -3   0  12        0.73        0.94      0.46 o 
  -2   0  12      153.93      157.77      2.36 o 
  -1   0  12      238.67      252.01      4.71 o 
   0   0  12      177.34      181.72      3.49 o 
   1   0  12      155.69      188.36      3.71 o 
  -5   1  12       44.46       40.89      1.29 o 
  -4   1  12        0.03        0.10      0.26 o 
  -3   1  12        2.36        2.59      0.31 o 
  -2   1  12       49.44       50.25      0.84 o 
  -1   1  12        0.84        1.53      0.22 o 
   0   1  12       22.86       25.10      0.60 o 
   1   1  12        1.16        2.69      0.28 o 
  -4   2  12      160.21      150.61      2.12 o 
  -3   2  12      111.12      109.07      1.37 o 
  -2   2  12       27.87       30.90      0.71 o 
  -1   2  12       49.82       61.82      1.03 o 
   0   2  12       11.49       14.04      0.45 o 
   1   2  12        0.05        0.68      0.21 o 
  -4   3  12        5.22        3.94      0.46 o 
  -3   3  12       56.16       55.96      1.17 o 
  -2   3  12       13.88       14.92      0.49 o 
  -1   3  12        6.24        6.72      0.35 o 
   0   3  12        0.99        1.31      0.24 o 
   1   3  12        2.47        2.73      0.30 o 
  -4   4  12       48.68       51.13      1.12 o 
  -3   4  12       46.31       46.00      0.85 o 
  -2   4  12       18.84       22.10      0.58 o 
  -1   4  12       32.43       32.67      0.75 o 
   0   4  12       52.46       48.30      1.42 o 
   1   4  12       30.11       37.06      1.76 o 
  -4   5  12      111.47       96.19      3.93 o 
  -3   5  12        8.24        9.24      0.49 o 
  -2   5  12        4.47        5.63      0.30 o 
  -1   5  12       28.99       33.78      0.97 o 
   0   5  12       88.84      103.27      3.13 o 
  -3   6  12        8.91        7.11      0.45 o 
  -2   6  12        0.91        1.03      0.24 o 
  -1   6  12        0.22        0.09      0.21 o 
  -3   1  13       91.17       89.24      2.63 o 
  -2   1  13       87.06       91.95      1.58 o 
  -1   1  13       35.89       40.74      2.33 o 
  -2   2  13        0.25        0.38      0.23 o 
                                                 
